# Supplementary material for: Transcription Factors Are Involved in Wizened Bud Occurrence During the Growing Season in the Pyrus pyrifolia Cultivar ‘Sucui 1’
Source: Epigenomes. 2024 Oct 25;8(4):40. doi: 10.3390/epigenomes8040040 (PMC11587157; doi:10.3390/epigenomes8040040)
Supplement: Supplementary file 1 [file epigenomes-08-00040-s001.zip]

Archive with 5 entries (5 files):
- Supplementary FigureS1 (re).tif
- Supplementary Table S1 The information of KEGG analysis of differential expression genes of CKM vs SM (re).xls
- Supplementary Table S2 The information of GO analysis of differential expression genes of CKM vs SM (re).xls
- Supplementary Table S3  A list of abbreviations (re).xls
- Supplementary Table S4 The replenish information of 10 differential methylation transcription factors (re).pdf
