# Supplementary material for: Transcription Factors Are Involved in Wizened Bud Occurrence During the Growing Season in the Pyrus pyrifolia Cultivar ‘Sucui 1’
Source: Epigenomes. 2024 Oct 25;8(4):40. doi: 10.3390/epigenomes8040040 (PMC11587157; doi:10.3390/epigenomes8040040)
Supplement: Supplementary file 1 [file epigenomes-08-00040-s001.zip › Supplementary Table S1 The information of KEGG analysis of differential expression genes of CKM vs SM (re).xls]

## Sheet: Sheet1
Table S1. The information of KEGG analysis of differential expression genes of CKM vs SM (re)
Pathway	KEGG map	Differentially expression gene number	Gene number	All differentially expression gene number	All gene number	Gene ID	KEGG Orthology ID
Steroid biosynthesis	map00100	11	71	699	9379	GWHGAAYT002971;GWHGAAYT013007;GWHGAAYT020056;GWHGAAYT024465;GWHGAAYT041031;GWHGAAYT041796;GWHGAAYT041799;GWHGAAYT041802;GWHGAAYT041823;GWHGAAYT041829;GWHGAAYT050639	K00801+K09828+K00511+K09828+K00801+K00511+K00511+K00511+K00511+K00511+K08242
Flavonoid biosynthesis	map00941	8	112	699	9379	GWHGAAYT014034;GWHGAAYT014063;GWHGAAYT024861;GWHGAAYT030374;GWHGAAYT043043;GWHGAAYT050247;GWHGAAYT053014;GWHGAAYT053016	K13065+K00660+K13081+K13065+K13065+K22845+K22845+K22845
Various types of N-glycan biosynthesis	map00513	1	65	699	9379	GWHGAAYT054837	K01230
Pantothenate and CoA biosynthesis	map00770	4	56	699	9379	GWHGAAYT000730;GWHGAAYT002452;GWHGAAYT004345;GWHGAAYT032821	K00606+K01652+K01918+K00826
Tyrosine metabolism	map00350	11	84	699	9379	GWHGAAYT002312;GWHGAAYT005591;GWHGAAYT005593;GWHGAAYT016653;GWHGAAYT026254;GWHGAAYT026255;GWHGAAYT026256;GWHGAAYT026258;GWHGAAYT030474;GWHGAAYT045998;GWHGAAYT055693	K00121+K00422+K00422+K00817+K00276+K00276+K00276+K00276+K00815+K00001+K15849
Glutathione metabolism	map00480	43	184	699	9379	GWHGAAYT004415;GWHGAAYT004419;GWHGAAYT010129;GWHGAAYT019250;GWHGAAYT019251;GWHGAAYT019274;GWHGAAYT019275;GWHGAAYT020418;GWHGAAYT023013;GWHGAAYT023622;GWHGAAYT026723;GWHGAAYT027909;GWHGAAYT028499;GWHGAAYT030776;GWHGAAYT033338;GWHGAAYT033339;GWHGAAYT033340;GWHGAAYT037387;GWHGAAYT037388;GWHGAAYT037391;GWHGAAYT037392;GWHGAAYT037394;GWHGAAYT037582;GWHGAAYT039073;GWHGAAYT039371;GWHGAAYT039373;GWHGAAYT0…	K00799+K00799+K18592+K00799+K00799+K00799+K00799+K22596+K10807+K00434+K00799+K10808+K00033+K21888+K00799+K00799+K00799+K00799+K00799+K00799+K00799+K00799+K00383+K00799+K00799+K00799+K00799+K00799+K00799+K00799+K00799+K00383+K00799+K00799+K00799+K01919+K00797+K00799+K00432+K00799+K10808+K00031+K00033
Fatty acid biosynthesis	map00061	2	95	699	9379	GWHGAAYT029948;GWHGAAYT037998	K18660+K03921
Pyruvate metabolism	map00620	10	178	699	9379	GWHGAAYT020301;GWHGAAYT024518;GWHGAAYT028998;GWHGAAYT032242;GWHGAAYT036908;GWHGAAYT036987;GWHGAAYT037479;GWHGAAYT046190;GWHGAAYT054550;GWHGAAYT055147	K00029+K00016+K00626+K00128+K01595+K01595+K01679+K00029+K00626+K00627
Mismatch repair	map03430	2	97	699	9379	GWHGAAYT006925;GWHGAAYT019042	K04802+K07466
Phenylpropanoid biosynthesis	map00940	33	359	699	9379	GWHGAAYT000946;GWHGAAYT000948;GWHGAAYT000954;GWHGAAYT002615;GWHGAAYT003446;GWHGAAYT005079;GWHGAAYT005084;GWHGAAYT005841;GWHGAAYT011036;GWHGAAYT011340;GWHGAAYT014034;GWHGAAYT016568;GWHGAAYT021238;GWHGAAYT022604;GWHGAAYT028164;GWHGAAYT030374;GWHGAAYT032712;GWHGAAYT033405;GWHGAAYT034355;GWHGAAYT039634;GWHGAAYT041589;GWHGAAYT041710;GWHGAAYT041717;GWHGAAYT043043;GWHGAAYT047037;GWHGAAYT047273;GWHGAAYT0…	K13066+K13066+K13066+K00430+K23260+K22395+K22395+K00430+K23260+K10775+K13065+K00430+K12355+K00430+K00430+K13065+K00430+K05349+K00430+K00430+K23260+K01188+K01188+K13065+K05350+K23260+K13066+K13066+K01904+K00430+K00430+K00430+K00430
Glycosphingolipid biosynthesis - globo and isoglobo series	map00603	1	17	699	9379	GWHGAAYT024532	K07407
Phenylalanine metabolism	map00360	9	62	699	9379	GWHGAAYT003792;GWHGAAYT011340;GWHGAAYT016653;GWHGAAYT026254;GWHGAAYT026255;GWHGAAYT026256;GWHGAAYT026258;GWHGAAYT030474;GWHGAAYT055693	K01426+K10775+K00817+K00276+K00276+K00276+K00276+K00815+K15849
Other types of O-glycan biosynthesis	map00514	1	29	699	9379	GWHGAAYT003192	K20783
Betalain biosynthesis	map00965	1	9	699	9379	GWHGAAYT023030	K15777
Ribosome	map03010	8	518	699	9379	GWHGAAYT004524;GWHGAAYT008549;GWHGAAYT009382;GWHGAAYT014247;GWHGAAYT018329;GWHGAAYT030816;GWHGAAYT048727;GWHGAAYT053656	K02864+K02946+K02871+K02881+K02867+K02868+K02931+K02935
Lysine biosynthesis	map00300	5	28	699	9379	GWHGAAYT013117;GWHGAAYT024576;GWHGAAYT027844;GWHGAAYT053047;GWHGAAYT053363	K00133+K00133+K00928+K10206+K00928
Inositol phosphate metabolism	map00562	6	116	699	9379	GWHGAAYT001488;GWHGAAYT033827;GWHGAAYT034768;GWHGAAYT047573;GWHGAAYT047886;GWHGAAYT050950	K05857+K00889+K05857+K00889+K01114+K01106
Valine, leucine and isoleucine biosynthesis	map00290	5	50	699	9379	GWHGAAYT002452;GWHGAAYT015195;GWHGAAYT015198;GWHGAAYT032821;GWHGAAYT038208	K01652+K01703+K01703+K00826+K01704
Fatty acid elongation	map00062	4	66	699	9379	GWHGAAYT007254;GWHGAAYT013963;GWHGAAYT035074;GWHGAAYT053115	K15397+K10251+K15397+K10249
Riboflavin metabolism	map00740	1	35	699	9379	GWHGAAYT058231	K14652
Citrate cycle (TCA cycle)	map00020	10	124	699	9379	GWHGAAYT003998;GWHGAAYT013859;GWHGAAYT014382;GWHGAAYT025313;GWHGAAYT025857;GWHGAAYT037479;GWHGAAYT049454;GWHGAAYT053643;GWHGAAYT054347;GWHGAAYT055147	K00030+K01648+K01648+K01648+K01648+K01679+K00164+K00031+K01681+K00627
Zeatin biosynthesis	map00908	2	28	699	9379	GWHGAAYT050770;GWHGAAYT051248	K00279+K00279
Protein export	map03060	2	84	699	9379	GWHGAAYT012696;GWHGAAYT045879	K03116+K09490
Ubiquinone and other terpenoid-quinone biosynthesis	map00130	8	75	699	9379	GWHGAAYT007204;GWHGAAYT014263;GWHGAAYT021971;GWHGAAYT025302;GWHGAAYT030474;GWHGAAYT044103;GWHGAAYT046633;GWHGAAYT050543	K06125+K19222+K03809+K01661+K00815+K03809+K02552+K01904
N-Glycan biosynthesis	map00510	2	84	699	9379	GWHGAAYT049504;GWHGAAYT054837	K00729+K01230
Tryptophan metabolism	map00380	6	88	699	9379	GWHGAAYT003792;GWHGAAYT028998;GWHGAAYT032242;GWHGAAYT052022;GWHGAAYT054550;GWHGAAYT055544	K01426+K00626+K00128+K11816+K00626+K00837
Galactose metabolism	map00052	13	96	699	9379	GWHGAAYT001752;GWHGAAYT005038;GWHGAAYT018891;GWHGAAYT024532;GWHGAAYT031301;GWHGAAYT031302;GWHGAAYT031303;GWHGAAYT031634;GWHGAAYT034500;GWHGAAYT043438;GWHGAAYT045231;GWHGAAYT045835;GWHGAAYT055193	K01193+K01187+K01785+K07407+K06617+K06617+K06617+K00850+K06617+K01187+K01193+K01784+K01193
Spliceosome	map03040	9	411	699	9379	GWHGAAYT006380;GWHGAAYT006381;GWHGAAYT006382;GWHGAAYT011572;GWHGAAYT016737;GWHGAAYT016738;GWHGAAYT018656;GWHGAAYT019294;GWHGAAYT053969	K12823+K12823+K12823+K03283+K03283+K03283+K12823+K12861+K12854
Selenocompound metabolism	map00450	4	35	699	9379	GWHGAAYT014932;GWHGAAYT026357;GWHGAAYT045931;GWHGAAYT053868	K13811+K13811+K01761+K01739
Thiamine metabolism	map00730	1	45	699	9379	GWHGAAYT031201	K00939
Cysteine and methionine metabolism	map00270	36	215	699	9379	GWHGAAYT000657;GWHGAAYT000716;GWHGAAYT003522;GWHGAAYT005906;GWHGAAYT006170;GWHGAAYT006172;GWHGAAYT012025;GWHGAAYT013117;GWHGAAYT014295;GWHGAAYT017974;GWHGAAYT020053;GWHGAAYT024518;GWHGAAYT024576;GWHGAAYT027844;GWHGAAYT028868;GWHGAAYT028872;GWHGAAYT028875;GWHGAAYT029328;GWHGAAYT030474;GWHGAAYT032029;GWHGAAYT032058;GWHGAAYT032821;GWHGAAYT040082;GWHGAAYT040083;GWHGAAYT044646;GWHGAAYT044647;GWHGAAYT0…	K13034+K20772+K00899+K05933+K00558+K00558+K00827+K00133+K00789+K20772+K01762+K00016+K00133+K00928+K05933+K05933+K05933+K00058+K00815+K00558+K00831+K00826+K01738+K01738+K00558+K00558+K01919+K20772+K01761+K00797+K20772+K00928+K01739+K01611+K05933+K00837
Fatty acid degradation	map00071	10	81	699	9379	GWHGAAYT001278;GWHGAAYT001279;GWHGAAYT002312;GWHGAAYT014152;GWHGAAYT028998;GWHGAAYT032242;GWHGAAYT042591;GWHGAAYT042601;GWHGAAYT045998;GWHGAAYT054550	K07517+K07517+K00121+K00232+K00626+K00128+K07513+K07513+K00001+K00626
Sesquiterpenoid and triterpenoid biosynthesis	map00909	12	53	699	9379	GWHGAAYT002971;GWHGAAYT005701;GWHGAAYT005722;GWHGAAYT020056;GWHGAAYT041031;GWHGAAYT041796;GWHGAAYT041799;GWHGAAYT041802;GWHGAAYT041823;GWHGAAYT041829;GWHGAAYT054926;GWHGAAYT054927	K00801+K14175+K14173+K00511+K00801+K00511+K00511+K00511+K00511+K00511+K15813+K15813
Plant hormone signal transduction	map04075	47	491	699	9379	GWHGAAYT000846;GWHGAAYT003804;GWHGAAYT004626;GWHGAAYT009656;GWHGAAYT012448;GWHGAAYT012766;GWHGAAYT013373;GWHGAAYT014151;GWHGAAYT015079;GWHGAAYT015116;GWHGAAYT015191;GWHGAAYT017583;GWHGAAYT019603;GWHGAAYT021084;GWHGAAYT021521;GWHGAAYT023612;GWHGAAYT025591;GWHGAAYT026458;GWHGAAYT026661;GWHGAAYT027288;GWHGAAYT027289;GWHGAAYT030777;GWHGAAYT031346;GWHGAAYT032214;GWHGAAYT037320;GWHGAAYT037478;GWHGAAYT0…	K14486+K13946+K14484+K14493+K14490+K14509+K14431+K13464+K14509+K14516+K14484+K14508+K14486+K14515+K13464+K14498+K13464+K14509+K14484+K14504+K14504+K14494+K14515+K14488+K14493+K14509+K14488+K14484+K14516+K13449+K13449+K14488+K13449+K13449+K13946+K14516+K14488+K14508+K14505+K14488+K14488+K14495+K14505+K14498+K13416+K13464+K13464
Monobactam biosynthesis	map00261	6	24	699	9379	GWHGAAYT013117;GWHGAAYT014932;GWHGAAYT024576;GWHGAAYT026357;GWHGAAYT027844;GWHGAAYT053363	K00133+K13811+K00133+K13811+K00928+K00928
Brassinosteroid biosynthesis	map00905	13	45	699	9379	GWHGAAYT013498;GWHGAAYT013499;GWHGAAYT013507;GWHGAAYT024946;GWHGAAYT024958;GWHGAAYT029022;GWHGAAYT031411;GWHGAAYT046267;GWHGAAYT046268;GWHGAAYT046270;GWHGAAYT046271;GWHGAAYT046273;GWHGAAYT054033	K15639+K15639+K15639+K15639+K15639+K12639+K15639+K15639+K15639+K15639+K15639+K15639+K09590
Oxidative phosphorylation	map00190	8	237	699	9379	GWHGAAYT008758;GWHGAAYT027099;GWHGAAYT032316;GWHGAAYT032348;GWHGAAYT036782;GWHGAAYT051902;GWHGAAYT051910;GWHGAAYT051918	K02115+K01535+K01507+K01507+K02260+K01535+K01535+K01535
Isoquinoline alkaloid biosynthesis	map00950	8	52	699	9379	GWHGAAYT005591;GWHGAAYT005593;GWHGAAYT026254;GWHGAAYT026255;GWHGAAYT026256;GWHGAAYT026258;GWHGAAYT030474;GWHGAAYT055693	K00422+K00422+K00276+K00276+K00276+K00276+K00815+K15849
Propanoate metabolism	map00640	5	65	699	9379	GWHGAAYT014152;GWHGAAYT024518;GWHGAAYT028998;GWHGAAYT047948;GWHGAAYT054550	K00232+K00016+K00626+K05605+K00626
Linoleic acid metabolism	map00591	9	38	699	9379	GWHGAAYT005515;GWHGAAYT012356;GWHGAAYT012359;GWHGAAYT034024;GWHGAAYT039944;GWHGAAYT039949;GWHGAAYT039950;GWHGAAYT047244;GWHGAAYT054019	K00454+K15718+K15718+K00454+K15718+K15718+K15718+K00454+K15718
Arginine and proline metabolism	map00330	11	110	699	9379	GWHGAAYT003792;GWHGAAYT011709;GWHGAAYT019532;GWHGAAYT030873;GWHGAAYT031711;GWHGAAYT032242;GWHGAAYT033988;GWHGAAYT034166;GWHGAAYT046514;GWHGAAYT054091;GWHGAAYT054094	K01426+K12657+K00472+K17839+K12259+K00128+K13366+K13366+K00797+K01611+K00318
Vitamin B6 metabolism	map00750	5	30	699	9379	GWHGAAYT010583;GWHGAAYT011875;GWHGAAYT029995;GWHGAAYT032058;GWHGAAYT035186	K00868+K06215+K06215+K00831+K08681
Nucleotide excision repair	map03420	6	139	699	9379	GWHGAAYT006925;GWHGAAYT007722;GWHGAAYT019042;GWHGAAYT035522;GWHGAAYT043938;GWHGAAYT047134	K04802+K02324+K07466+K02324+K03144+K02325
Peroxisome	map04146	15	166	699	9379	GWHGAAYT012384;GWHGAAYT014152;GWHGAAYT030700;GWHGAAYT030701;GWHGAAYT036083;GWHGAAYT041684;GWHGAAYT041947;GWHGAAYT042591;GWHGAAYT042601;GWHGAAYT043622;GWHGAAYT051864;GWHGAAYT051867;GWHGAAYT053643;GWHGAAYT056182;GWHGAAYT059227	K00869+K00232+K12261+K12261+K00830+K13348+K13348+K07513+K07513+K11517+K00306+K00306+K00031+K12261+K13347
Valine, leucine and isoleucine degradation	map00280	13	87	699	9379	GWHGAAYT012025;GWHGAAYT028998;GWHGAAYT029948;GWHGAAYT032242;GWHGAAYT032821;GWHGAAYT035209;GWHGAAYT038310;GWHGAAYT042591;GWHGAAYT042601;GWHGAAYT045358;GWHGAAYT047948;GWHGAAYT054550;LI_newGene_65	K00827+K00626+K18660+K00128+K00826+K00253+K01641+K07513+K07513+K01641+K05605+K00626+K01641
Glycine, serine and threonine metabolism	map00260	20	122	699	9379	GWHGAAYT012025;GWHGAAYT012780;GWHGAAYT013117;GWHGAAYT013927;GWHGAAYT022089;GWHGAAYT024576;GWHGAAYT026254;GWHGAAYT026255;GWHGAAYT026256;GWHGAAYT026258;GWHGAAYT027444;GWHGAAYT027844;GWHGAAYT029328;GWHGAAYT032058;GWHGAAYT036083;GWHGAAYT039724;GWHGAAYT051864;GWHGAAYT051867;GWHGAAYT053363;GWHGAAYT057281	K00827+K01620+K00133+K14272+K15634+K00133+K00276+K00276+K00276+K00276+K02437+K00928+K00058+K00831+K00830+K15633+K00306+K00306+K00928+K14272
DNA replication	map03030	20	119	699	9379	GWHGAAYT000075;GWHGAAYT002997;GWHGAAYT004897;GWHGAAYT006925;GWHGAAYT007722;GWHGAAYT014103;GWHGAAYT014226;GWHGAAYT019042;GWHGAAYT020921;GWHGAAYT022150;GWHGAAYT025671;GWHGAAYT031194;GWHGAAYT032617;GWHGAAYT035522;GWHGAAYT041049;GWHGAAYT043247;GWHGAAYT043662;GWHGAAYT047134;GWHGAAYT047975;GWHGAAYT057050	K02210+K02212+K02542+K04802+K02324+K02685+K02540+K07466+K02209+K02320+K02540+K02209+K02320+K02324+K02212+K02542+K02541+K02325+K10742+K02320
Phagosome	map04145	10	161	699	9379	GWHGAAYT012912;GWHGAAYT028251;GWHGAAYT031525;GWHGAAYT040335;GWHGAAYT046524;GWHGAAYT050691;GWHGAAYT052933;GWHGAAYT053816;GWHGAAYT056616;GWHGAAYT056863	K08057+K07374+K04392+K08057+K04392+K07375+K07374+K07374+K07374+K04392
Tropane, piperidine and pyridine alkaloid biosynthesis	map00960	8	49	699	9379	GWHGAAYT007002;GWHGAAYT016653;GWHGAAYT026254;GWHGAAYT026255;GWHGAAYT026256;GWHGAAYT026258;GWHGAAYT030474;GWHGAAYT055693	K08081+K00817+K00276+K00276+K00276+K00276+K00815+K15849
Aminoacyl-tRNA biosynthesis	map00970	2	123	699	9379	GWHGAAYT006384;GWHGAAYT051969	K01893+K22503
Diterpenoid biosynthesis	map00904	7	51	699	9379	GWHGAAYT004266;GWHGAAYT004640;GWHGAAYT024477;GWHGAAYT025810;GWHGAAYT033275;GWHGAAYT042495;GWHGAAYT042968	K17961+K04125+K04125+K04125+K04123+K17961+K04125
Cyanoamino acid metabolism	map00460	11	133	699	9379	GWHGAAYT000657;GWHGAAYT007114;GWHGAAYT007115;GWHGAAYT007116;GWHGAAYT010129;GWHGAAYT020176;GWHGAAYT033405;GWHGAAYT034965;GWHGAAYT041710;GWHGAAYT041717;GWHGAAYT047037	K13034+K08248+K08248+K08248+K18592+K13051+K05349+K08248+K01188+K01188+K05350
Pentose phosphate pathway	map00030	6	95	699	9379	GWHGAAYT002951;GWHGAAYT013239;GWHGAAYT028499;GWHGAAYT031634;GWHGAAYT044691;GWHGAAYT054079	K01623+K01807+K00033+K00850+K00948+K00033
Nitrogen metabolism	map00910	6	60	699	9379	GWHGAAYT001677;GWHGAAYT002528;GWHGAAYT002529;GWHGAAYT007513;GWHGAAYT010626;GWHGAAYT035291	K00261+K01673+K01673+K01674+K01674+K01674
SNARE interactions in vesicular transport	map04130	3	84	699	9379	GWHGAAYT009874;GWHGAAYT010243;GWHGAAYT016933	K08486+K08486+K08486
Photosynthesis - antenna proteins	map00196	12	36	699	9379	GWHGAAYT002334;GWHGAAYT024092;GWHGAAYT025529;GWHGAAYT029075;GWHGAAYT031842;GWHGAAYT040372;GWHGAAYT043677;GWHGAAYT046692;GWHGAAYT053041;GWHGAAYT054494;GWHGAAYT054590;GWHGAAYT056810	K08916+K08917+K08908+K08909+K08908+K08916+K08912+K08910+K08917+K08913+K08909+K08914
Amino sugar and nucleotide sugar metabolism	map00520	21	227	699	9379	GWHGAAYT002068;GWHGAAYT002070;GWHGAAYT002072;GWHGAAYT002075;GWHGAAYT009769;GWHGAAYT019825;GWHGAAYT020900;GWHGAAYT020911;GWHGAAYT029059;GWHGAAYT031185;GWHGAAYT032068;GWHGAAYT032069;GWHGAAYT037988;GWHGAAYT037991;GWHGAAYT037993;GWHGAAYT045835;GWHGAAYT050004;GWHGAAYT050269;GWHGAAYT056964;GWHGAAYT056970;GWHGAAYT056972	K01183+K01183+K01183+K01183+K08678+K01183+K01183+K01183+K00975+K01183+K20547+K20547+K01183+K01183+K01183+K01784+K08679+K01183+K01183+K01183+K01183
Pyrimidine metabolism	map00240	13	98	699	9379	GWHGAAYT004207;GWHGAAYT006392;GWHGAAYT010041;GWHGAAYT018492;GWHGAAYT019747;GWHGAAYT021366;GWHGAAYT023013;GWHGAAYT026270;GWHGAAYT027909;GWHGAAYT038213;GWHGAAYT045831;GWHGAAYT053421;GWHGAAYT057190	K16904+K00876+K01240+K01493+K01520+K01489+K10807+K03787+K10808+K13800+K00940+K10808+K01520
Histidine metabolism	map00340	2	35	699	9379	GWHGAAYT016653;GWHGAAYT032242	K00817+K00128
Endocytosis	map04144	14	309	699	9379	GWHGAAYT005039;GWHGAAYT011572;GWHGAAYT016737;GWHGAAYT016738;GWHGAAYT021679;GWHGAAYT033827;GWHGAAYT035003;GWHGAAYT037024;GWHGAAYT037825;GWHGAAYT038315;GWHGAAYT043543;GWHGAAYT044023;GWHGAAYT047573;GWHGAAYT055495	K12191+K03283+K03283+K03283+K01115+K00889+K12471+K07904+K07904+K01115+K12486+K12486+K00889+K19476
Cutin, suberine and wax biosynthesis	map00073	6	64	699	9379	GWHGAAYT027133;GWHGAAYT033243;GWHGAAYT047977;GWHGAAYT047989;GWHGAAYT047990;GWHGAAYT055219	K15404+K15404+K15404+K15404+K15404+K15403
C5-Branched dibasic acid metabolism	map00660	4	25	699	9379	GWHGAAYT002452;GWHGAAYT015195;GWHGAAYT015198;GWHGAAYT038208	K01652+K01703+K01703+K01704
Ether lipid metabolism	map00565	3	45	699	9379	GWHGAAYT021679;GWHGAAYT038315;GWHGAAYT047886	K01115+K01115+K01114
Glyoxylate and dicarboxylate metabolism	map00630	10	122	699	9379	GWHGAAYT013927;GWHGAAYT017845;GWHGAAYT027444;GWHGAAYT028998;GWHGAAYT030602;GWHGAAYT036083;GWHGAAYT043622;GWHGAAYT054347;GWHGAAYT054550;GWHGAAYT057281	K14272+K22133+K02437+K00626+K01602+K00830+K11517+K01681+K00626+K14272
Glucosinolate biosynthesis	map00966	2	17	699	9379	GWHGAAYT015195;GWHGAAYT015198	K01703+K01703
Glycosaminoglycan degradation	map00531	1	19	699	9379	GWHGAAYT025684	K10532
Glycerophospholipid metabolism	map00564	10	170	699	9379	GWHGAAYT001066;GWHGAAYT002638;GWHGAAYT021679;GWHGAAYT023467;GWHGAAYT027487;GWHGAAYT028674;GWHGAAYT038315;GWHGAAYT040730;GWHGAAYT046782;GWHGAAYT047886	K00111+K14156+K01115+K13508+K00630+K00901+K01115+K14156+K01126+K01114
beta-Alanine metabolism	map00410	16	86	699	9379	GWHGAAYT004345;GWHGAAYT014152;GWHGAAYT024517;GWHGAAYT026254;GWHGAAYT026255;GWHGAAYT026256;GWHGAAYT026258;GWHGAAYT030873;GWHGAAYT031711;GWHGAAYT032242;GWHGAAYT033988;GWHGAAYT034166;GWHGAAYT046514;GWHGAAYT047948;GWHGAAYT056349;GWHGAAYT056351	K01918+K00232+K01580+K00276+K00276+K00276+K00276+K17839+K12259+K00128+K13366+K13366+K00797+K05605+K01580+K01580
Circadian rhythm - plant	map04712	2	68	699	9379	GWHGAAYT014063;GWHGAAYT026892	K00660+K16221
MAPK signaling pathway - plant	map04016	36	356	699	9379	GWHGAAYT000716;GWHGAAYT006583;GWHGAAYT012766;GWHGAAYT015079;GWHGAAYT015116;GWHGAAYT017974;GWHGAAYT019356;GWHGAAYT019375;GWHGAAYT021084;GWHGAAYT021433;GWHGAAYT023612;GWHGAAYT026458;GWHGAAYT031346;GWHGAAYT032068;GWHGAAYT032069;GWHGAAYT032279;GWHGAAYT037478;GWHGAAYT040185;GWHGAAYT041756;GWHGAAYT041762;GWHGAAYT041859;GWHGAAYT041865;GWHGAAYT042431;GWHGAAYT042450;GWHGAAYT042889;GWHGAAYT043675;GWHGAAYT0…	K20772+K13424+K14509+K14509+K14516+K20772+K20604+K20604+K14515+K20603+K14498+K14509+K14515+K20547+K20547+K20537+K14509+K14516+K13449+K13449+K13449+K13449+K20714+K20714+K14516+K13420+K20716+K20772+K00940+K20772+K20718+K20558+K20726+K20718+K14498+K13416
Carbon fixation in photosynthetic organisms	map00710	12	134	699	9379	GWHGAAYT002951;GWHGAAYT013239;GWHGAAYT013927;GWHGAAYT020301;GWHGAAYT027690;GWHGAAYT030602;GWHGAAYT036908;GWHGAAYT036987;GWHGAAYT046190;GWHGAAYT053339;GWHGAAYT057281;GWHGAAYT059485	K01623+K01807+K14272+K00029+K05298+K01602+K01595+K01595+K00029+K05298+K14272+K00814
AGE-RAGE signaling pathway in diabetic complications	map04933	5	27	699	9379	GWHGAAYT001488;GWHGAAYT031525;GWHGAAYT034768;GWHGAAYT046524;GWHGAAYT056863	K05857+K04392+K05857+K04392+K04392
Terpenoid backbone biosynthesis	map00900	18	95	699	9379	GWHGAAYT006040;GWHGAAYT012384;GWHGAAYT012895;GWHGAAYT021589;GWHGAAYT028998;GWHGAAYT030532;GWHGAAYT030576;GWHGAAYT033539;GWHGAAYT034463;GWHGAAYT034792;GWHGAAYT038310;GWHGAAYT040318;GWHGAAYT042301;GWHGAAYT044361;GWHGAAYT045358;GWHGAAYT047727;GWHGAAYT054550;LI_newGene_65	K00787+K00869+K01823+K00021+K00626+K00938+K00938+K01597+K00787+K11778+K01641+K01823+K00021+K00787+K01641+K01597+K00626+K01641
Alanine, aspartate and glutamate metabolism	map00250	12	99	699	9379	GWHGAAYT001677;GWHGAAYT012025;GWHGAAYT013927;GWHGAAYT020176;GWHGAAYT024517;GWHGAAYT028114;GWHGAAYT036083;GWHGAAYT056349;GWHGAAYT056351;GWHGAAYT057281;GWHGAAYT059485;LI_newGene_2152	K00261+K00827+K14272+K13051+K01580+K00278+K00830+K01580+K01580+K14272+K00814+K16871
Sphingolipid metabolism	map00600	3	51	699	9379	GWHGAAYT001702;GWHGAAYT024532;GWHGAAYT031361	K04715+K07407+K04713
Porphyrin and chlorophyll metabolism	map00860	12	85	699	9379	GWHGAAYT008367;GWHGAAYT009088;GWHGAAYT010558;GWHGAAYT010559;GWHGAAYT010941;GWHGAAYT010977;GWHGAAYT017339;GWHGAAYT036741;GWHGAAYT047232;GWHGAAYT047234;GWHGAAYT058007;GWHGAAYT058107	K03404+K00218+K03403+K03403+K04035+K04035+K03403+K00218+K02303+K02303+K18010+K08099
Base excision repair	map03410	6	69	699	9379	GWHGAAYT004862;GWHGAAYT004906;GWHGAAYT006925;GWHGAAYT007722;GWHGAAYT035522;GWHGAAYT047134	K01246+K01246+K04802+K02324+K02324+K02325
Phenylalanine, tyrosine and tryptophan biosynthesis	map00400	14	96	699	9379	GWHGAAYT000106;GWHGAAYT000148;GWHGAAYT001123;GWHGAAYT016653;GWHGAAYT023608;GWHGAAYT025027;GWHGAAYT030474;GWHGAAYT031269;GWHGAAYT035357;GWHGAAYT035470;GWHGAAYT040031;GWHGAAYT052029;GWHGAAYT055693;GWHGAAYT058496	K13832+K00891+K01736+K00817+K01626+K01850+K00815+K15227+K05359+K05359+K13832+K00800+K15849+K00891
Purine metabolism	map00230	14	189	699	9379	GWHGAAYT002666;GWHGAAYT009913;GWHGAAYT014932;GWHGAAYT023013;GWHGAAYT026270;GWHGAAYT026357;GWHGAAYT027909;GWHGAAYT031201;GWHGAAYT043936;GWHGAAYT043942;GWHGAAYT044691;GWHGAAYT045831;GWHGAAYT051400;GWHGAAYT053421	K00760+K00860+K13811+K10807+K03787+K13811+K10808+K00939+K01466+K01466+K00948+K00940+K00759+K10808
RNA polymerase	map03020	1	135	699	9379	GWHGAAYT056256	K03006
mRNA surveillance pathway	map03015	7	243	699	9379	GWHGAAYT014238;GWHGAAYT025454;GWHGAAYT025686;GWHGAAYT025687;GWHGAAYT029839;GWHGAAYT030803;GWHGAAYT047248	K03265+K11584+K03265+K03265+K13126+K14376+K13126
Butanoate metabolism	map00650	10	41	699	9379	GWHGAAYT002452;GWHGAAYT024517;GWHGAAYT028998;GWHGAAYT038310;GWHGAAYT045358;GWHGAAYT054550;GWHGAAYT056349;GWHGAAYT056351;LI_newGene_2152;LI_newGene_65	K01652+K01580+K00626+K01641+K01641+K00626+K01580+K01580+K16871+K01641
Ribosome biogenesis in eukaryotes	map03008	1	187	699	9379	GWHGAAYT042951	K14553
Starch and sucrose metabolism	map00500	24	324	699	9379	GWHGAAYT001752;GWHGAAYT002956;GWHGAAYT005038;GWHGAAYT009746;GWHGAAYT013143;GWHGAAYT013802;GWHGAAYT013803;GWHGAAYT018159;GWHGAAYT024611;GWHGAAYT029059;GWHGAAYT031880;GWHGAAYT033405;GWHGAAYT037467;GWHGAAYT041710;GWHGAAYT041717;GWHGAAYT043438;GWHGAAYT044815;GWHGAAYT045231;GWHGAAYT045883;GWHGAAYT045884;GWHGAAYT046517;GWHGAAYT047037;GWHGAAYT052601;GWHGAAYT055193	K01193+K01179+K01187+K01179+K19891+K16055+K16055+K01179+K01179+K00975+K00695+K05349+K01179+K01188+K01188+K01187+K16055+K01193+K01194+K01194+K16055+K05350+K01087+K01193
Basal transcription factors	map03022	3	83	699	9379	GWHGAAYT018848;GWHGAAYT043938;GWHGAAYT046596	K03124+K03144+K03124
Sulfur metabolism	map00920	10	63	699	9379	GWHGAAYT000657;GWHGAAYT005858;GWHGAAYT009048;GWHGAAYT009913;GWHGAAYT014932;GWHGAAYT026357;GWHGAAYT040082;GWHGAAYT040083;GWHGAAYT044219;GWHGAAYT053868	K13034+K05907+K01082+K00860+K13811+K13811+K01738+K01738+K05907+K01739
Other glycan degradation	map00511	3	30	699	9379	GWHGAAYT001533;GWHGAAYT003544;GWHGAAYT003547	K01227+K15923+K15923
Arginine biosynthesis	map00220	4	70	699	9379	GWHGAAYT001677;GWHGAAYT013927;GWHGAAYT057281;GWHGAAYT059485	K00261+K14272+K14272+K00814
Biosynthesis of secondary metabolites - unclassified	map00999	1	26	699	9379	GWHGAAYT050543	K01904
Phosphatidylinositol signaling system	map04070	7	106	699	9379	GWHGAAYT001488;GWHGAAYT028674;GWHGAAYT033827;GWHGAAYT034768;GWHGAAYT047573;GWHGAAYT050950;GWHGAAYT053773	K05857+K00901+K00889+K05857+K00889+K01106+K13024
Plant-pathogen interaction	map04626	31	426	699	9379	GWHGAAYT002105;GWHGAAYT002109;GWHGAAYT005443;GWHGAAYT006007;GWHGAAYT006500;GWHGAAYT006583;GWHGAAYT007497;GWHGAAYT007821;GWHGAAYT010263;GWHGAAYT013130;GWHGAAYT018827;GWHGAAYT021747;GWHGAAYT025744;GWHGAAYT026361;GWHGAAYT031700;GWHGAAYT032577;GWHGAAYT034591;GWHGAAYT036491;GWHGAAYT037579;GWHGAAYT039713;GWHGAAYT041756;GWHGAAYT041762;GWHGAAYT041859;GWHGAAYT041865;GWHGAAYT043675;GWHGAAYT043847;GWHGAAYT0…	K05391+K05391+K13433+K04079+K13434+K13424+K05391+K13448+K13412+K13448+K18875+K13412+K13436+K13448+K05391+K13448+K13434+K13412+K05391+K13448+K13449+K13449+K13449+K13449+K13420+K13433+K18875+K18875+K05391+K13416+K05391
RNA transport	map03013	5	338	699	9379	GWHGAAYT003785;GWHGAAYT008766;GWHGAAYT029839;GWHGAAYT047248;GWHGAAYT052521	K14311+K03113+K13126+K13126+K03262
Glycolysis / Gluconeogenesis	map00010	14	231	699	9379	GWHGAAYT002312;GWHGAAYT002951;GWHGAAYT005418;GWHGAAYT011698;GWHGAAYT011703;GWHGAAYT018891;GWHGAAYT022089;GWHGAAYT024518;GWHGAAYT031634;GWHGAAYT032242;GWHGAAYT039313;GWHGAAYT039724;GWHGAAYT045998;GWHGAAYT055147	K00121+K01623+K01568+K00002+K00002+K01785+K15634+K00016+K00850+K00128+K00002+K15633+K00001+K00627
Ubiquitin mediated proteolysis	map04120	6	252	699	9379	GWHGAAYT002084;GWHGAAYT002263;GWHGAAYT036109;GWHGAAYT036343;GWHGAAYT049485;GWHGAAYT049724	K06689+K03363+K06688+K06688+K10575+K03348
Isoflavonoid biosynthesis	map00943	1	10	699	9379	GWHGAAYT022204	K13260
Taurine and hypotaurine metabolism	map00430	5	20	699	9379	GWHGAAYT010129;GWHGAAYT024517;GWHGAAYT028238;GWHGAAYT056349;GWHGAAYT056351	K18592+K01580+K10712+K01580+K01580
Monoterpenoid biosynthesis	map00902	5	33	699	9379	GWHGAAYT000523;GWHGAAYT000524;GWHGAAYT000525;GWHGAAYT022512;GWHGAAYT045827	K15095+K15095+K15095+K23232+K15095
Stilbenoid, diarylheptanoid and gingerol biosynthesis	map00945	3	62	699	9379	GWHGAAYT014034;GWHGAAYT030374;GWHGAAYT043043	K13065+K13065+K13065
Fructose and mannose metabolism	map00051	6	121	699	9379	GWHGAAYT001884;GWHGAAYT001886;GWHGAAYT002951;GWHGAAYT019680;GWHGAAYT021873;GWHGAAYT031634	K00008+K00008+K01623+K19355+K19355+K00850
Lysine degradation	map00310	5	70	699	9379	GWHGAAYT028998;GWHGAAYT032242;GWHGAAYT051864;GWHGAAYT051867;GWHGAAYT054550	K00626+K00128+K00306+K00306+K00626
Pentose and glucuronate interconversions	map00040	16	207	699	9379	GWHGAAYT001040;GWHGAAYT001884;GWHGAAYT001886;GWHGAAYT002988;GWHGAAYT011698;GWHGAAYT011703;GWHGAAYT021304;GWHGAAYT026785;GWHGAAYT037799;GWHGAAYT038767;GWHGAAYT039313;GWHGAAYT049233;GWHGAAYT049975;GWHGAAYT052816;GWHGAAYT052934;GWHGAAYT059345	K01728+K00008+K00008+K22935+K00002+K00002+K01051+K01728+K01051+K01728+K00002+K01728+K01051+K01051+K00854+K01051
Synthesis and degradation of ketone bodies	map00072	5	12	699	9379	GWHGAAYT028998;GWHGAAYT038310;GWHGAAYT045358;GWHGAAYT054550;LI_newGene_65	K00626+K01641+K01641+K00626+K01641
ABC transporters	map02010	8	54	699	9379	GWHGAAYT002078;GWHGAAYT005284;GWHGAAYT025726;GWHGAAYT028250;GWHGAAYT031029;GWHGAAYT050668;GWHGAAYT050669;GWHGAAYT056615	K05666+K05658+K05658+K05658+K05658+K05658+K05658+K05658
Nicotinate and nicotinamide metabolism	map00760	4	41	699	9379	GWHGAAYT010041;GWHGAAYT026270;GWHGAAYT028114;GWHGAAYT057051	K01240+K03787+K00278+K00763
Protein processing in endoplasmic reticulum	map04141	22	425	699	9379	GWHGAAYT002084;GWHGAAYT005194;GWHGAAYT005820;GWHGAAYT006007;GWHGAAYT009129;GWHGAAYT011572;GWHGAAYT012578;GWHGAAYT012912;GWHGAAYT016737;GWHGAAYT016738;GWHGAAYT030539;GWHGAAYT030582;GWHGAAYT032475;GWHGAAYT036766;GWHGAAYT040335;GWHGAAYT043932;GWHGAAYT045879;GWHGAAYT049485;GWHGAAYT049926;GWHGAAYT054837;GWHGAAYT055471;GWHGAAYT056093	K06689+K10950+K13993+K04079+K10666+K03283+K14012+K08057+K03283+K03283+K10666+K10666+K10666+K10666+K08057+K10666+K09490+K10575+K13989+K01230+K09580+K10666
Photosynthesis	map00195	18	70	699	9379	GWHGAAYT005028;GWHGAAYT006440;GWHGAAYT007903;GWHGAAYT008758;GWHGAAYT019524;GWHGAAYT024361;GWHGAAYT025407;GWHGAAYT028620;GWHGAAYT034523;GWHGAAYT035698;GWHGAAYT040311;GWHGAAYT042692;GWHGAAYT042764;GWHGAAYT043342;GWHGAAYT044128;GWHGAAYT050637;GWHGAAYT054178;GWHGAAYT055466	K02694+K08905+K14332+K02115+K02638+K02701+K02723+K08902+K08905+K14332+K02699+K08903+K08903+K08906+K08901+K02638+K08902+K02695
Biosynthesis of unsaturated fatty acids	map01040	6	45	699	9379	GWHGAAYT013963;GWHGAAYT014152;GWHGAAYT037998;GWHGAAYT042591;GWHGAAYT042601;GWHGAAYT053115	K10251+K00232+K03921+K07513+K07513+K10249
Folate biosynthesis	map00790	3	40	699	9379	GWHGAAYT004262;GWHGAAYT044658;GWHGAAYT058231	K01495+K13941+K14652
Ascorbate and aldarate metabolism	map00053	6	89	699	9379	GWHGAAYT008194;GWHGAAYT023622;GWHGAAYT024524;GWHGAAYT024525;GWHGAAYT030776;GWHGAAYT032242	K00423+K00434+K19642+K19642+K21888+K00128
Glycerolipid metabolism	map00561	13	143	699	9379	GWHGAAYT001233;GWHGAAYT011698;GWHGAAYT011703;GWHGAAYT016914;GWHGAAYT019874;GWHGAAYT023467;GWHGAAYT024532;GWHGAAYT027487;GWHGAAYT028674;GWHGAAYT030604;GWHGAAYT032242;GWHGAAYT039313;GWHGAAYT047119	K01054+K00002+K00002+K09480+K03715+K13508+K07407+K00630+K00901+K01054+K00128+K00002+K01054
Homologous recombination	map03440	3	119	699	9379	GWHGAAYT019042;GWHGAAYT027686;GWHGAAYT042828	K07466+K15362+K10683
RNA degradation	map03018	5	201	699	9379	GWHGAAYT013462;GWHGAAYT029839;GWHGAAYT030079;GWHGAAYT031634;GWHGAAYT047248	K04077+K13126+K04043+K00850+K13126
Arachidonic acid metabolism	map00590	2	25	699	9379	GWHGAAYT010129;GWHGAAYT051106	K18592+K00432
alpha-Linolenic acid metabolism	map00592	23	109	699	9379	GWHGAAYT002805;GWHGAAYT003242;GWHGAAYT005515;GWHGAAYT014152;GWHGAAYT019500;GWHGAAYT019672;GWHGAAYT021479;GWHGAAYT024001;GWHGAAYT024003;GWHGAAYT024005;GWHGAAYT024006;GWHGAAYT024017;GWHGAAYT024018;GWHGAAYT024022;GWHGAAYT024850;GWHGAAYT031790;GWHGAAYT034024;GWHGAAYT042484;GWHGAAYT042591;GWHGAAYT042601;GWHGAAYT047244;GWHGAAYT050963;GWHGAAYT054129	K01723+K01723+K00454+K00232+K10526+K08241+K05894+K05894+K05894+K05894+K05894+K05894+K05894+K05894+K10525+K05894+K00454+K00224+K07513+K07513+K00454+K01723+K10525
Carotenoid biosynthesis	map00906	8	76	699	9379	GWHGAAYT013811;GWHGAAYT017886;GWHGAAYT025254;GWHGAAYT025288;GWHGAAYT034932;GWHGAAYT043627;GWHGAAYT057945;GWHGAAYT057949	K09840+K09840+K09840+K09840+K09843+K09840+K09842+K09842
