# Supplementary material for: Transcription Factors Are Involved in Wizened Bud Occurrence During the Growing Season in the Pyrus pyrifolia Cultivar ‘Sucui 1’
Source: Epigenomes. 2024 Oct 25;8(4):40. doi: 10.3390/epigenomes8040040 (PMC11587157; doi:10.3390/epigenomes8040040)
Supplement: Supplementary file 1 [file epigenomes-08-00040-s001.zip › Supplementary Table S2 The information of GO analysis of differential expression genes of CKM vs SM (re).xls]

## Sheet: Sheet1
Table S2. The information of GO analysis of differential expression genes of CKM vs SM (re)
Term id	Description	Enrichment factor	qvalue	Gene number	Gene information
GO:1900994	(-)-secologanin biosynthetic process	1.48137	0.59743	4	GWHGAAYT029128;GWHGAAYT029125;GWHGAAYT029121;GWHGAAYT029127
GO:0006075	(1->3)-beta-D-glucan biosynthetic process	0.720109	0.925911	1	GWHGAAYT006201
GO:1902382	11-oxo-beta-amyrin catabolic process	6.48098	0.462475	1	GWHGAAYT036757
GO:1901886	2-hydroxybenzoyl-CoA catabolic process	10.8016	0.000608	5	GWHGAAYT020668;GWHGAAYT020670;GWHGAAYT020669;GWHGAAYT020676;GWHGAAYT020665
GO:1902198	3-methylbut-2-enoyl-CoA(4-) metabolic process	12.962	0.328262	1	GWHGAAYT035209
GO:1901884	4-hydroxycoumarin biosynthetic process	10.8016	0.000608	5	GWHGAAYT020669;GWHGAAYT020670;GWHGAAYT020665;GWHGAAYT020676;GWHGAAYT020668
GO:0035998	7,8-dihydroneopterin 3'-triphosphate biosynthetic process	6.48098	0.462475	1	GWHGAAYT004262
GO:0010158	abaxial cell fate specification	6.86221	7.81e-05	9	GWHGAAYT048425;GWHGAAYT007396;GWHGAAYT059354;GWHGAAYT038684;GWHGAAYT007395;GWHGAAYT045247;GWHGAAYT048409;GWHGAAYT035208;GWHGAAYT030788
GO:0009688	abscisic acid biosynthetic process	1.17836	0.701101	5	GWHGAAYT057945;GWHGAAYT004923;GWHGAAYT050978;GWHGAAYT043627;GWHGAAYT057949
GO:0046345	abscisic acid catabolic process	1.08016	0.83445	1	GWHGAAYT034932
GO:1902265	abscisic acid homeostasis	8.64131	0.154318	2	GWHGAAYT023290;GWHGAAYT023173
GO:0009687	abscisic acid metabolic process	1.44022	0.766273	1	GWHGAAYT034932
GO:0080168	abscisic acid transport	1.2962	0.787849	1	GWHGAAYT013710
GO:0009738	abscisic acid-activated signaling pathway	1.40394	0.144685	43	GWHGAAYT028404;GWHGAAYT001446;GWHGAAYT022210;GWHGAAYT023612;GWHGAAYT019824;GWHGAAYT012104;GWHGAAYT050890;GWHGAAYT040076;GWHGAAYT057732;GWHGAAYT046121;GWHGAAYT002605;GWHGAAYT010263;GWHGAAYT031525;GWHGAAYT056863;GWHGAAYT050857;GWHGAAYT006718;GWHGAAYT021747;GWHGAAYT024897;GWHGAAYT028433;GWHGAAYT044097;GWHGAAYT013439;GWHGAAYT013935;GWHGAAYT024731;GWHGAAYT031494;GWHGAAYT056254;GWHGAAYT020042;GWHGAAYT0…
GO:0006085	acetyl-CoA biosynthetic process	1.62024	0.640926	2	GWHGAAYT014382;GWHGAAYT025857
GO:0010541	acropetal auxin transport	3.70342	0.363961	2	GWHGAAYT028250;GWHGAAYT056615
GO:0030036	actin cytoskeleton organization	1.36442	0.714032	2	GWHGAAYT042348;GWHGAAYT042349
GO:0051017	actin filament bundle assembly	0.563564	0.993596	2	GWHGAAYT036304;GWHGAAYT051347
GO:0007015	actin filament organization	1.55543	0.600149	3	GWHGAAYT042916;GWHGAAYT043103;GWHGAAYT004577
GO:0030048	actin filament-based movement	3.38138	0.082829	6	GWHGAAYT026714;GWHGAAYT042916;GWHGAAYT004577;GWHGAAYT019905;GWHGAAYT023290;GWHGAAYT023173
GO:0030029	actin filament-based process	1.62024	0.741006	1	GWHGAAYT034520
GO:0045010	actin nucleation	1.99415	0.584741	2	GWHGAAYT042348;GWHGAAYT042349
GO:0090630	activation of GTPase activity	2.16033	0.672081	1	GWHGAAYT044023
GO:0032147	activation of protein kinase activity	5.18478	0.068158	4	GWHGAAYT038368;GWHGAAYT056054;GWHGAAYT028374;GWHGAAYT030482
GO:0009943	adaxial/abaxial axis specification	2.59239	0.478062	2	GWHGAAYT012934;GWHGAAYT030788
GO:0009955	adaxial/abaxial pattern specification	2.99122	0.328262	3	GWHGAAYT012730;GWHGAAYT012758;GWHGAAYT040169
GO:0006168	adenine salvage	1.85171	0.714032	1	GWHGAAYT051400
GO:0015853	adenine transport	3.24049	0.59743	1	GWHGAAYT001578
GO:0006169	adenosine salvage	1.85171	0.714032	1	GWHGAAYT019685
GO:0007188	adenylate cyclase-modulating G-protein coupled receptor signaling pathway...	0.925854	0.868632	1	GWHGAAYT056655
GO:0015866	ADP transport	5.18478	0.26279	2	GWHGAAYT012375;GWHGAAYT039964
GO:0010618	aerenchyma formation	5.18478	0.26279	2	GWHGAAYT020716;GWHGAAYT018827
GO:0009060	aerobic respiration	0.518478	0.986363	1	GWHGAAYT034482
GO:0007568	aging	0.324049	1	1	GWHGAAYT028163
GO:0006419	alanyl-tRNA aminoacylation	1.44022	0.766273	1	GWHGAAYT014609
GO:0009820	alkaloid metabolic process	1.05812	0.766273	4	GWHGAAYT014034;GWHGAAYT045825;GWHGAAYT013979;GWHGAAYT045827
GO:0000256	allantoin catabolic process	3.24049	0.419605	2	GWHGAAYT043936;GWHGAAYT043942
GO:0015690	aluminum cation transport	9.25854	0.001708	5	GWHGAAYT021067;GWHGAAYT031326;GWHGAAYT021065;GWHGAAYT021066;GWHGAAYT030222
GO:0009308	amine metabolic process	1.2962	0.787849	1	GWHGAAYT026256
GO:0043090	amino acid import	2.9459	0.17337	5	GWHGAAYT053521;GWHGAAYT053478;GWHGAAYT033543;GWHGAAYT053480;GWHGAAYT053519
GO:0003333	amino acid transmembrane transport	3.04987	0.010087	12	GWHGAAYT021667;GWHGAAYT032082;GWHGAAYT050984;GWHGAAYT042125;GWHGAAYT035451;GWHGAAYT035450;GWHGAAYT003804;GWHGAAYT042134;GWHGAAYT041982;GWHGAAYT050613;GWHGAAYT021614;GWHGAAYT050612
GO:0015696	ammonium transport	3.70342	0.363961	2	GWHGAAYT039565;GWHGAAYT015219
GO:0044209	AMP salvage	1.85171	0.59743	2	GWHGAAYT019685;GWHGAAYT051400
GO:0031145	anaphase-promoting complex-dependent catabolic process	2.88044	0.462475	2	GWHGAAYT036109;GWHGAAYT036343
GO:0009971	anastral spindle assembly involved in male meiosis...	6.48098	0.462475	1	GWHGAAYT005731
GO:0098656	anion transmembrane transport	0.762468	0.916663	1	GWHGAAYT052614
GO:0006820	anion transport	2.77756	0.337752	3	GWHGAAYT031773;GWHGAAYT021457;GWHGAAYT033346
GO:0048653	anther development	0.360054	1	1	GWHGAAYT027917
GO:0010234	anther wall tapetum cell fate specification	6.48098	0.209659	2	GWHGAAYT040697;GWHGAAYT001915
GO:0043481	anthocyanin accumulation in tissues in response to...	1.76754	0.540533	3	GWHGAAYT016086;GWHGAAYT028250;GWHGAAYT056615
GO:0009718	anthocyanin-containing compound biosynthetic process	1.9305	0.310058	7	GWHGAAYT045976;GWHGAAYT045954;GWHGAAYT005023;GWHGAAYT032447;GWHGAAYT032455;GWHGAAYT018276;GWHGAAYT054674
GO:0046283	anthocyanin-containing compound metabolic process	2.16033	0.539139	2	GWHGAAYT012912;GWHGAAYT040335
GO:0045176	apical protein localization	6.48098	0.462475	1	GWHGAAYT019851
GO:0010405	arabinogalactan protein metabolic process	0.682209	0.933477	1	GWHGAAYT013735
GO:0036377	arbuscular mycorrhizal association	2.16033	0.672081	1	GWHGAAYT032263
GO:0009073	aromatic amino acid family biosynthetic process	2.30435	0.154318	8	GWHGAAYT052029;GWHGAAYT040031;GWHGAAYT000106;GWHGAAYT000148;GWHGAAYT025027;GWHGAAYT023608;GWHGAAYT001123;GWHGAAYT058496
GO:0009095	aromatic amino acid family biosynthetic process, prephenate...	1.85171	0.714032	1	GWHGAAYT055693
GO:0034314	Arp2/3 complex-mediated actin nucleation	0.762468	0.916663	1	GWHGAAYT043103
GO:0006421	asparaginyl-tRNA aminoacylation	1.44022	0.766273	1	GWHGAAYT006384
GO:0006422	aspartyl-tRNA aminoacylation	4.32065	0.534694	1	GWHGAAYT051969
GO:0008356	asymmetric cell division	1.92029	0.462475	4	GWHGAAYT051508;GWHGAAYT039015;GWHGAAYT040802;GWHGAAYT039250
GO:0006754	ATP biosynthetic process	2.31464	0.28056	5	GWHGAAYT027099;GWHGAAYT008758;GWHGAAYT051902;GWHGAAYT051910;GWHGAAYT051918
GO:0015991	ATP hydrolysis coupled proton transport	0.632291	0.963282	2	GWHGAAYT039695;GWHGAAYT039692
GO:0015986	ATP synthesis coupled proton transport	0.301441	1	1	GWHGAAYT008758
GO:0015867	ATP transport	5.18478	0.26279	2	GWHGAAYT012375;GWHGAAYT039964
GO:0010055	atrichoblast differentiation	10.8016	0.000608	5	GWHGAAYT046207;GWHGAAYT018473;GWHGAAYT014105;GWHGAAYT025554;GWHGAAYT053408
GO:0051315	attachment of mitotic spindle microtubules to kinetochore...	2.59239	0.640926	1	GWHGAAYT041681
GO:0006914	autophagy	0.177561	1	1	GWHGAAYT046407
GO:0009851	auxin biosynthetic process	1.62024	0.441362	7	GWHGAAYT019639;GWHGAAYT036009;GWHGAAYT050755;GWHGAAYT008306;GWHGAAYT057949;GWHGAAYT052022;GWHGAAYT057945
GO:0009852	auxin catabolic process	1.85171	0.59743	2	GWHGAAYT031983;GWHGAAYT031926
GO:0010315	auxin efflux	1.76754	0.540533	3	GWHGAAYT025726;GWHGAAYT050755;GWHGAAYT019639
GO:0010252	auxin homeostasis	2.80843	0.012399	13	GWHGAAYT031975;GWHGAAYT049724;GWHGAAYT002457;GWHGAAYT021302;GWHGAAYT019321;GWHGAAYT031612;GWHGAAYT030374;GWHGAAYT031001;GWHGAAYT029489;GWHGAAYT059212;GWHGAAYT010798;GWHGAAYT032011;GWHGAAYT029892
GO:0060919	auxin influx	2.16033	0.672081	1	GWHGAAYT025726
GO:0009850	auxin metabolic process	0.446964	1	1	GWHGAAYT013935
GO:0009926	auxin polar transport	1.14853	0.688577	7	GWHGAAYT010798;GWHGAAYT025726;GWHGAAYT028250;GWHGAAYT019321;GWHGAAYT002457;GWHGAAYT056615;GWHGAAYT005144
GO:0060918	auxin transport	2.72883	0.26279	4	GWHGAAYT028250;GWHGAAYT056615;GWHGAAYT021433;GWHGAAYT019928
GO:0009734	auxin-activated signaling pathway	1.81872	0.000139	63	GWHGAAYT043004;GWHGAAYT037515;GWHGAAYT025726;GWHGAAYT001113;GWHGAAYT037391;GWHGAAYT044404;GWHGAAYT019321;GWHGAAYT020333;GWHGAAYT033338;GWHGAAYT043002;GWHGAAYT019603;GWHGAAYT028250;GWHGAAYT019928;GWHGAAYT008306;GWHGAAYT007396;GWHGAAYT039373;GWHGAAYT019639;GWHGAAYT054129;GWHGAAYT000846;GWHGAAYT050978;GWHGAAYT033340;GWHGAAYT032011;GWHGAAYT003804;GWHGAAYT031975;GWHGAAYT048258;GWHGAAYT004923;GWHGAAYT0…
GO:0051016	barbed-end actin filament capping	3.70342	0.363961	2	GWHGAAYT042349;GWHGAAYT042348
GO:0006284	base-excision repair	0.324049	1	1	GWHGAAYT032088
GO:0006287	base-excision repair, gap-filling	8.64131	0.154318	2	GWHGAAYT035522;GWHGAAYT007722
GO:0010540	basipetal auxin transport	2.52916	0.124615	8	GWHGAAYT033689;GWHGAAYT031029;GWHGAAYT019851;GWHGAAYT002457;GWHGAAYT025726;GWHGAAYT028250;GWHGAAYT048258;GWHGAAYT056615
GO:0018874	benzoate metabolic process	2.59239	0.640926	1	GWHGAAYT031094
GO:0009058	biosynthetic process	1.58073	0.528552	5	GWHGAAYT030474;GWHGAAYT021654;GWHGAAYT059485;GWHGAAYT013927;GWHGAAYT057281
GO:0009785	blue light signaling pathway	0.462927	1	1	GWHGAAYT011275
GO:0046713	borate transport	3.24049	0.419605	2	GWHGAAYT030330;GWHGAAYT058827
GO:0010434	bract formation	3.24049	0.59743	1	GWHGAAYT017583
GO:0009082	branched-chain amino acid biosynthetic process	1.08016	0.83445	1	GWHGAAYT032821
GO:0016132	brassinosteroid biosynthetic process	0.88377	0.864214	3	GWHGAAYT033275;GWHGAAYT034932;GWHGAAYT029022
GO:0010268	brassinosteroid homeostasis	1.12713	0.741006	4	GWHGAAYT034932;GWHGAAYT029022;GWHGAAYT033275;GWHGAAYT031411
GO:0009742	brassinosteroid mediated signaling pathway	1.72061	0.186731	15	GWHGAAYT014805;GWHGAAYT049373;GWHGAAYT028404;GWHGAAYT052611;GWHGAAYT054751;GWHGAAYT026008;GWHGAAYT037515;GWHGAAYT021802;GWHGAAYT013078;GWHGAAYT005122;GWHGAAYT028433;GWHGAAYT053997;GWHGAAYT012104;GWHGAAYT005327;GWHGAAYT028438
GO:0016131	brassinosteroid metabolic process	1.2962	0.787849	1	GWHGAAYT031411
GO:0090610	bundle sheath cell fate specification	1.85171	0.714032	1	GWHGAAYT040802
GO:0015691	cadmium ion transport	5.55513	0.128412	3	GWHGAAYT055395;GWHGAAYT055393;GWHGAAYT055396
GO:0006816	calcium ion transport	1.66654	0.337752	9	GWHGAAYT047924;GWHGAAYT009248;GWHGAAYT058157;GWHGAAYT051045;GWHGAAYT021708;GWHGAAYT019997;GWHGAAYT052047;GWHGAAYT051055;GWHGAAYT051054
GO:0019722	calcium-mediated signaling	1.44022	0.462475	10	GWHGAAYT051054;GWHGAAYT051055;GWHGAAYT051045;GWHGAAYT047924;GWHGAAYT009248;GWHGAAYT058157;GWHGAAYT026008;GWHGAAYT022143;GWHGAAYT019997;GWHGAAYT052047
GO:0052543	callose deposition in cell wall	5.18478	0.068158	4	GWHGAAYT022302;GWHGAAYT019023;GWHGAAYT046761;GWHGAAYT019025
GO:0010120	camalexin biosynthetic process	3.45652	0.174125	4	GWHGAAYT047098;GWHGAAYT019375;GWHGAAYT019356;GWHGAAYT005023
GO:0033500	carbohydrate homeostasis	1.85171	0.714032	1	GWHGAAYT021708
GO:0005975	carbohydrate metabolic process	1.20514	0.389394	45	GWHGAAYT008386;GWHGAAYT046001;GWHGAAYT024518;GWHGAAYT031709;GWHGAAYT034702;GWHGAAYT024532;GWHGAAYT005218;GWHGAAYT047037;GWHGAAYT032254;GWHGAAYT007820;GWHGAAYT055193;GWHGAAYT025305;GWHGAAYT041710;GWHGAAYT000700;GWHGAAYT050004;GWHGAAYT021311;GWHGAAYT007128;GWHGAAYT017450;GWHGAAYT005622;GWHGAAYT041717;GWHGAAYT001752;GWHGAAYT019651;GWHGAAYT013143;GWHGAAYT023516;GWHGAAYT054410;GWHGAAYT031301;GWHGAAYT0…
GO:0008643	carbohydrate transport	0.948436	0.828728	6	GWHGAAYT031367;GWHGAAYT017482;GWHGAAYT044042;GWHGAAYT043718;GWHGAAYT049930;GWHGAAYT001706
GO:0015977	carbon fixation	3.24049	0.419605	2	GWHGAAYT036908;GWHGAAYT036987
GO:0015976	carbon utilization	3.70342	0.363961	2	GWHGAAYT002528;GWHGAAYT002529
GO:0019752	carboxylic acid metabolic process	1.44022	0.766273	1	GWHGAAYT024518
GO:0048440	carpel development	1.67251	0.534694	4	GWHGAAYT044257;GWHGAAYT030788;GWHGAAYT005892;GWHGAAYT022152
GO:0048462	carpel formation	3.24049	0.59743	1	GWHGAAYT032602
GO:0009056	catabolic process	1.85171	0.26279	9	GWHGAAYT047499;GWHGAAYT009656;GWHGAAYT051563;GWHGAAYT033736;GWHGAAYT013976;GWHGAAYT037320;GWHGAAYT003343;GWHGAAYT003344;GWHGAAYT032911
GO:0016024	CDP-diacylglycerol biosynthetic process	0.960145	0.83445	2	GWHGAAYT027487;GWHGAAYT023467
GO:0007154	cell communication	4.86074	0.154318	3	GWHGAAYT046001;GWHGAAYT054410;GWHGAAYT005218
GO:0007049	cell cycle	1.48988	0.154318	30	GWHGAAYT041049;GWHGAAYT020511;GWHGAAYT000075;GWHGAAYT013776;GWHGAAYT020921;GWHGAAYT009874;GWHGAAYT042393;GWHGAAYT005074;GWHGAAYT053621;GWHGAAYT003684;GWHGAAYT047134;GWHGAAYT023741;GWHGAAYT002997;GWHGAAYT042204;GWHGAAYT043247;GWHGAAYT032162;GWHGAAYT004814;GWHGAAYT014226;GWHGAAYT057282;GWHGAAYT031194;GWHGAAYT013926;GWHGAAYT033229;GWHGAAYT004897;GWHGAAYT025671;GWHGAAYT020157;GWHGAAYT054272;GWHGAAYT0…
GO:0008219	cell death	1.2962	0.59743	7	GWHGAAYT001446;GWHGAAYT005478;GWHGAAYT013239;GWHGAAYT001702;GWHGAAYT040076;GWHGAAYT006286;GWHGAAYT043730
GO:0030154	cell differentiation	1.36442	0.165159	44	GWHGAAYT014362;GWHGAAYT042697;GWHGAAYT043240;GWHGAAYT049908;GWHGAAYT020520;GWHGAAYT039047;GWHGAAYT021472;GWHGAAYT022373;GWHGAAYT042664;GWHGAAYT046938;GWHGAAYT004435;GWHGAAYT020075;GWHGAAYT026735;GWHGAAYT057732;GWHGAAYT042766;GWHGAAYT035241;GWHGAAYT055110;GWHGAAYT039250;GWHGAAYT021373;GWHGAAYT049287;GWHGAAYT014341;GWHGAAYT021329;GWHGAAYT053240;GWHGAAYT050973;GWHGAAYT020061;GWHGAAYT032370;GWHGAAYT0…
GO:0051301	cell division	1.23447	0.363961	40	GWHGAAYT049815;GWHGAAYT001723;GWHGAAYT056054;GWHGAAYT004814;GWHGAAYT032162;GWHGAAYT010753;GWHGAAYT023220;GWHGAAYT020157;GWHGAAYT054272;GWHGAAYT034416;GWHGAAYT048133;GWHGAAYT028374;GWHGAAYT040402;GWHGAAYT045012;GWHGAAYT013986;GWHGAAYT020511;GWHGAAYT005731;GWHGAAYT056157;GWHGAAYT005074;GWHGAAYT042204;GWHGAAYT023741;GWHGAAYT034417;GWHGAAYT056691;GWHGAAYT033229;GWHGAAYT041681;GWHGAAYT051468;GWHGAAYT0…
GO:0045165	cell fate commitment	3.41104	0.128412	5	GWHGAAYT018749;GWHGAAYT045247;GWHGAAYT059354;GWHGAAYT038684;GWHGAAYT046489
GO:0016049	cell growth	0.682209	0.971893	4	GWHGAAYT054846;GWHGAAYT047553;GWHGAAYT031492;GWHGAAYT028448
GO:0000919	cell plate assembly	2.9459	0.17337	5	GWHGAAYT046984;GWHGAAYT019222;GWHGAAYT020077;GWHGAAYT056949;GWHGAAYT019221
GO:0008283	cell proliferation	1.82278	0.268513	9	GWHGAAYT036109;GWHGAAYT012758;GWHGAAYT018906;GWHGAAYT022353;GWHGAAYT046660;GWHGAAYT020075;GWHGAAYT036343;GWHGAAYT040169;GWHGAAYT012730
GO:0045454	cell redox homeostasis	1.09847	0.649125	20	GWHGAAYT055471;GWHGAAYT008874;GWHGAAYT005858;GWHGAAYT018283;GWHGAAYT043867;GWHGAAYT037582;GWHGAAYT053833;GWHGAAYT037363;GWHGAAYT021539;GWHGAAYT044219;GWHGAAYT018944;GWHGAAYT052611;GWHGAAYT053393;GWHGAAYT045994;GWHGAAYT042949;GWHGAAYT016755;GWHGAAYT019982;GWHGAAYT023530;GWHGAAYT028260;GWHGAAYT037515
GO:0007166	cell surface receptor signaling pathway	1.22368	0.328262	54	GWHGAAYT057363;GWHGAAYT046969;GWHGAAYT025167;GWHGAAYT005101;GWHGAAYT053052;GWHGAAYT025744;LI_newGene_746;GWHGAAYT024950;GWHGAAYT013551;GWHGAAYT022021;GWHGAAYT041910;GWHGAAYT027672;GWHGAAYT056154;GWHGAAYT046979;GWHGAAYT022022;GWHGAAYT007459;GWHGAAYT025971;GWHGAAYT049516;GWHGAAYT030354;GWHGAAYT030353;GWHGAAYT019773;GWHGAAYT056866;GWHGAAYT021384;GWHGAAYT048061;GWHGAAYT032909;GWHGAAYT030825;GWHGAAYT0…
GO:0009932	cell tip growth	0.405061	1	1	GWHGAAYT037770
GO:0042546	cell wall biogenesis	1.92678	0.181455	11	GWHGAAYT028720;GWHGAAYT054758;GWHGAAYT025061;GWHGAAYT022409;GWHGAAYT032837;GWHGAAYT027289;GWHGAAYT027288;GWHGAAYT057072;GWHGAAYT027504;GWHGAAYT054762;GWHGAAYT054293
GO:0016998	cell wall macromolecule catabolic process	3.84058	0.014943	8	GWHGAAYT056964;GWHGAAYT037991;GWHGAAYT032068;GWHGAAYT037993;GWHGAAYT032069;GWHGAAYT056970;GWHGAAYT056972;GWHGAAYT037988
GO:0042545	cell wall modification	0.733696	0.963282	6	GWHGAAYT033352;GWHGAAYT037799;GWHGAAYT049975;GWHGAAYT059345;GWHGAAYT021304;GWHGAAYT052816
GO:0042547	cell wall modification involved in multidimensional cell...	3.70342	0.363961	2	GWHGAAYT001040;GWHGAAYT024611
GO:0071555	cell wall organization	1.04381	0.659971	67	GWHGAAYT056105;GWHGAAYT005264;GWHGAAYT021311;GWHGAAYT025305;GWHGAAYT027288;GWHGAAYT025061;GWHGAAYT054762;GWHGAAYT012681;GWHGAAYT019493;GWHGAAYT015063;GWHGAAYT046001;GWHGAAYT034702;GWHGAAYT004261;GWHGAAYT054377;GWHGAAYT024532;GWHGAAYT044259;GWHGAAYT054758;GWHGAAYT032725;GWHGAAYT054900;GWHGAAYT035369;GWHGAAYT028720;GWHGAAYT052844;GWHGAAYT034341;GWHGAAYT058705;GWHGAAYT040649;GWHGAAYT030548;GWHGAAYT0…
GO:0071554	cell wall organization or biogenesis	1.52494	0.462475	8	GWHGAAYT034748;GWHGAAYT030429;GWHGAAYT056001;GWHGAAYT033540;GWHGAAYT009287;GWHGAAYT026171;GWHGAAYT030451;GWHGAAYT026180
GO:0052386	cell wall thickening	2.16033	0.672081	1	GWHGAAYT032476
GO:0016337	cell-cell adhesion	2.59239	0.640926	1	GWHGAAYT001446
GO:0007267	cell-cell signaling	1.11102	0.766273	3	GWHGAAYT055219;GWHGAAYT026008;GWHGAAYT022143
GO:0006081	cellular aldehyde metabolic process	1.62024	0.741006	1	GWHGAAYT032242
GO:0006520	cellular amino acid metabolic process	0.893928	0.863953	2	GWHGAAYT030474;GWHGAAYT001677
GO:0006725	cellular aromatic compound metabolic process	1.85171	0.714032	1	GWHGAAYT023030
GO:0006874	cellular calcium ion homeostasis	2.59239	0.478062	2	GWHGAAYT011871;GWHGAAYT034787
GO:0006878	cellular copper ion homeostasis	1.44022	0.766273	1	GWHGAAYT033532
GO:0070370	cellular heat acclimation	0.997074	0.853913	1	GWHGAAYT051259
GO:0071475	cellular hyperosmotic salinity response	2.16033	0.672081	1	GWHGAAYT057337
GO:0006879	cellular iron ion homeostasis	0.762468	0.916663	1	GWHGAAYT029022
GO:0030026	cellular manganese ion homeostasis	1.12713	0.775324	2	GWHGAAYT011871;GWHGAAYT034787
GO:0030007	cellular potassium ion homeostasis	1.62024	0.640926	2	GWHGAAYT039196;GWHGAAYT050316
GO:0034613	cellular protein localization	1.1437	0.742372	3	GWHGAAYT019936;GWHGAAYT012325;GWHGAAYT007837
GO:0006464	cellular protein modification process	1.08016	0.83445	1	GWHGAAYT005194
GO:0071215	cellular response to abscisic acid stimulus	2.38077	0.124615	9	GWHGAAYT019217;GWHGAAYT053115;GWHGAAYT057337;GWHGAAYT044097;GWHGAAYT013299;GWHGAAYT046979;GWHGAAYT031494;GWHGAAYT050943;GWHGAAYT046969
GO:0071230	cellular response to amino acid stimulus	1.78786	0.328262	8	GWHGAAYT051055;GWHGAAYT051054;GWHGAAYT052047;GWHGAAYT019997;GWHGAAYT051045;GWHGAAYT047924;GWHGAAYT009248;GWHGAAYT058157
GO:0071365	cellular response to auxin stimulus	1.38878	0.655239	3	GWHGAAYT044103;LI_newGene_1567;LI_newGene_1426
GO:0080029	cellular response to boron-containing substance levels	3.24049	0.419605	2	GWHGAAYT058827;GWHGAAYT030330
GO:0071277	cellular response to calcium ion	3.24049	0.59743	1	GWHGAAYT019103
GO:0071323	cellular response to chitin	0.864131	0.88845	1	GWHGAAYT019815
GO:0070417	cellular response to cold	2.12105	0.17337	9	GWHGAAYT048672;GWHGAAYT048675;GWHGAAYT021067;GWHGAAYT000747;GWHGAAYT001749;GWHGAAYT021065;GWHGAAYT021066;GWHGAAYT031326;GWHGAAYT030222
GO:0006974	cellular response to DNA damage stimulus	0.140891	1	1	GWHGAAYT020520
GO:0071369	cellular response to ethylene stimulus	0.480073	0.997649	1	GWHGAAYT003522
GO:0071217	cellular response to external biotic stimulus	0.762468	0.916663	1	GWHGAAYT020520
GO:0071497	cellular response to freezing	2.59239	0.640926	1	GWHGAAYT025638
GO:0034605	cellular response to heat	1.32943	0.640926	4	GWHGAAYT051612;GWHGAAYT044646;GWHGAAYT044647;GWHGAAYT001749
GO:0070301	cellular response to hydrogen peroxide	1.08016	0.83445	1	GWHGAAYT057337
GO:0071456	cellular response to hypoxia	5.05833	2.85e-06	16	GWHGAAYT022088;GWHGAAYT051575;GWHGAAYT051573;GWHGAAYT032777;GWHGAAYT051581;GWHGAAYT022341;GWHGAAYT051601;GWHGAAYT020253;GWHGAAYT051591;GWHGAAYT051604;GWHGAAYT051577;GWHGAAYT051582;GWHGAAYT051565;GWHGAAYT051569;GWHGAAYT051593;GWHGAAYT020257
GO:0071366	cellular response to indolebutyric acid stimulus	6.48098	0.092599	3	GWHGAAYT055396;GWHGAAYT055393;GWHGAAYT055395
GO:0071281	cellular response to iron ion	0.670446	0.963282	3	GWHGAAYT042501;GWHGAAYT003522;GWHGAAYT042500
GO:0010106	cellular response to iron ion starvation	1.44022	0.766273	1	GWHGAAYT047758
GO:0071484	cellular response to light intensity	8.64131	0.154318	2	GWHGAAYT054178;GWHGAAYT028620
GO:0071482	cellular response to light stimulus	1.72826	0.513651	4	GWHGAAYT047539;GWHGAAYT033974;GWHGAAYT034189;GWHGAAYT005617
GO:0071219	cellular response to molecule of bacterial origin...	1.69069	0.577825	3	GWHGAAYT005015;GWHGAAYT014179;GWHGAAYT046954
GO:0071289	cellular response to nickel ion	2.59239	0.640926	1	GWHGAAYT049468
GO:0071732	cellular response to nitric oxide	0.720109	0.925911	1	GWHGAAYT003522
GO:0006995	cellular response to nitrogen starvation	1.72826	0.635316	2	GWHGAAYT043936;GWHGAAYT043942
GO:0071470	cellular response to osmotic stress	0.617236	0.951195	1	GWHGAAYT006697
GO:0034599	cellular response to oxidative stress	0.240036	1	1	GWHGAAYT023622
GO:0016036	cellular response to phosphate starvation	0.602882	1	4	GWHGAAYT024685;GWHGAAYT046938;GWHGAAYT047886;GWHGAAYT013317
GO:0051365	cellular response to potassium ion starvation	3.24049	0.419605	2	GWHGAAYT049105;GWHGAAYT049115
GO:0071472	cellular response to salt stress	0.827359	0.894821	3	GWHGAAYT007319;GWHGAAYT037201;GWHGAAYT009517
GO:0009267	cellular response to starvation	1.17836	0.807834	1	GWHGAAYT059051
GO:1902348	cellular response to strigolactone	1.85171	0.714032	1	GWHGAAYT009752
GO:0009970	cellular response to sulfate starvation	3.88859	0.212894	3	GWHGAAYT045931;GWHGAAYT015852;GWHGAAYT023496
GO:0097237	cellular response to toxic substance	7.77718	0.063142	3	GWHGAAYT041447;GWHGAAYT049715;GWHGAAYT001496
GO:0071327	cellular response to trehalose stimulus	12.962	0.328262	1	GWHGAAYT020716
GO:0034620	cellular response to unfolded protein	3.24049	0.59743	1	GWHGAAYT001749
GO:0071493	cellular response to UV-B	5.18478	0.26279	2	GWHGAAYT030829;GWHGAAYT030827
GO:0042631	cellular response to water deprivation	2.49268	0.075217	10	GWHGAAYT057337;GWHGAAYT009758;GWHGAAYT045931;GWHGAAYT019217;GWHGAAYT008936;GWHGAAYT053413;GWHGAAYT037456;GWHGAAYT046969;GWHGAAYT013299;GWHGAAYT046979
GO:0046916	cellular transition metal ion homeostasis	1.95003	0.076186	17	GWHGAAYT001942;GWHGAAYT014767;GWHGAAYT046203;GWHGAAYT038846;GWHGAAYT009717;GWHGAAYT013227;GWHGAAYT044347;GWHGAAYT053045;GWHGAAYT011521;GWHGAAYT029027;GWHGAAYT026160;GWHGAAYT011291;GWHGAAYT018468;GWHGAAYT024097;GWHGAAYT037383;GWHGAAYT017973;GWHGAAYT009595
GO:0009992	cellular water homeostasis	3.88859	0.212894	3	GWHGAAYT020280;GWHGAAYT051632;GWHGAAYT005101
GO:0006882	cellular zinc ion homeostasis	1.85171	0.59743	2	GWHGAAYT034787;GWHGAAYT011871
GO:0030244	cellulose biosynthetic process	1.51683	0.384748	11	GWHGAAYT028815;GWHGAAYT018178;GWHGAAYT018868;GWHGAAYT054377;GWHGAAYT059247;GWHGAAYT034341;GWHGAAYT034336;GWHGAAYT010484;GWHGAAYT026447;GWHGAAYT015063;GWHGAAYT046615
GO:0030245	cellulose catabolic process	1.76754	0.418848	6	GWHGAAYT002956;GWHGAAYT024611;GWHGAAYT018159;GWHGAAYT054403;GWHGAAYT037467;GWHGAAYT009746
GO:0010215	cellulose microfibril organization	0.432065	1	1	GWHGAAYT028448
GO:0006672	ceramide metabolic process	12.962	0.328262	1	GWHGAAYT001702
GO:0061077	chaperone-mediated protein folding	0.375709	1	2	GWHGAAYT036324;GWHGAAYT013462
GO:0006032	chitin catabolic process	4.21264	0.000252	13	GWHGAAYT056970;GWHGAAYT056972;GWHGAAYT037988;GWHGAAYT002068;GWHGAAYT032068;GWHGAAYT037993;GWHGAAYT032069;GWHGAAYT050269;GWHGAAYT002072;GWHGAAYT002070;GWHGAAYT037991;GWHGAAYT002075;GWHGAAYT056964
GO:0015995	chlorophyll biosynthetic process	2.09064	0.154318	10	GWHGAAYT010977;GWHGAAYT009088;GWHGAAYT036741;GWHGAAYT008367;GWHGAAYT010558;GWHGAAYT012895;GWHGAAYT010559;GWHGAAYT010941;GWHGAAYT040318;GWHGAAYT017339
GO:0015996	chlorophyll catabolic process	0.540082	0.979171	1	GWHGAAYT058107
GO:0033354	chlorophyll cycle	12.962	0.328262	1	GWHGAAYT058007
GO:0015994	chlorophyll metabolic process	2.16033	0.672081	1	GWHGAAYT058007
GO:0009904	chloroplast accumulation movement	0.682209	0.939483	2	GWHGAAYT007283;GWHGAAYT049795
GO:0009903	chloroplast avoidance movement	1.15217	0.724876	4	GWHGAAYT049795;GWHGAAYT007283;GWHGAAYT023173;GWHGAAYT023290
GO:0009658	chloroplast organization	0.382843	1	7	GWHGAAYT009632;GWHGAAYT042393;GWHGAAYT034302;GWHGAAYT038208;GWHGAAYT024497;GWHGAAYT046858;GWHGAAYT047319
GO:0009902	chloroplast relocation	1.25438	0.714032	3	GWHGAAYT005404;GWHGAAYT023173;GWHGAAYT023290
GO:0006695	cholesterol biosynthetic process	6.48098	0.092599	3	GWHGAAYT034463;GWHGAAYT006040;GWHGAAYT044361
GO:0009423	chorismate biosynthetic process	2.32651	0.187237	7	GWHGAAYT000106;GWHGAAYT000148;GWHGAAYT040031;GWHGAAYT052029;GWHGAAYT058496;GWHGAAYT001123;GWHGAAYT023608
GO:0046417	chorismate metabolic process	1.2962	0.787849	1	GWHGAAYT025027
GO:0030261	chromosome condensation	1.85171	0.714032	1	GWHGAAYT040402
GO:0050000	chromosome localization	12.962	0.328262	1	GWHGAAYT047299
GO:0051276	chromosome organization	1.62024	0.640926	2	GWHGAAYT042393;GWHGAAYT047299
GO:0007059	chromosome segregation	0.52906	1	2	GWHGAAYT059384;GWHGAAYT030086
GO:0009800	cinnamic acid biosynthetic process	1.85171	0.714032	1	GWHGAAYT011340
GO:0007623	circadian rhythm	1.33547	0.436857	17	GWHGAAYT057766;GWHGAAYT054751;GWHGAAYT024850;GWHGAAYT026180;GWHGAAYT021373;GWHGAAYT047341;GWHGAAYT025809;GWHGAAYT049287;GWHGAAYT010752;GWHGAAYT007283;GWHGAAYT022152;GWHGAAYT008406;GWHGAAYT026171;GWHGAAYT047340;GWHGAAYT026735;GWHGAAYT054129;GWHGAAYT055414
GO:0006101	citrate metabolic process	3.24049	0.59743	1	GWHGAAYT054347
GO:0015746	citrate transport	6.48098	0.462475	1	GWHGAAYT008453
GO:0072583	clathrin-dependent endocytosis	1.17836	0.766273	2	GWHGAAYT047573;GWHGAAYT033827
GO:0009236	cobalamin biosynthetic process	5.18478	0.26279	2	GWHGAAYT047234;GWHGAAYT047232
GO:0015936	coenzyme A metabolic process	2.16033	0.539139	2	GWHGAAYT021589;GWHGAAYT042301
GO:0009631	cold acclimation	0.841686	0.898489	5	GWHGAAYT001272;GWHGAAYT031857;GWHGAAYT007213;GWHGAAYT021433;GWHGAAYT035045
GO:0006825	copper ion transport	2.04663	0.478062	3	GWHGAAYT034881;GWHGAAYT033532;GWHGAAYT036782
GO:0043622	cortical microtubule organization	1.27078	0.640926	5	GWHGAAYT050254;GWHGAAYT046121;GWHGAAYT045607;GWHGAAYT008671;GWHGAAYT021573
GO:0048825	cotyledon development	1.69069	0.442087	6	GWHGAAYT021140;GWHGAAYT019851;GWHGAAYT052022;GWHGAAYT010798;GWHGAAYT019321;GWHGAAYT005144
GO:0048826	cotyledon morphogenesis	4.32065	0.328262	2	GWHGAAYT010798;GWHGAAYT019321
GO:0010588	cotyledon vascular tissue pattern formation	3.24049	0.010087	11	GWHGAAYT040839;GWHGAAYT022608;GWHGAAYT057132;GWHGAAYT003804;GWHGAAYT022661;GWHGAAYT026308;GWHGAAYT011814;GWHGAAYT040837;GWHGAAYT002780;GWHGAAYT041982;GWHGAAYT039435
GO:0009805	coumarin biosynthetic process	4.98537	0.037998	5	GWHGAAYT020670;GWHGAAYT020665;GWHGAAYT020676;GWHGAAYT020669;GWHGAAYT020668
GO:0016569	covalent chromatin modification	0.379374	1	6	GWHGAAYT023249;GWHGAAYT026472;GWHGAAYT044647;GWHGAAYT032029;GWHGAAYT044646;GWHGAAYT056157
GO:0006241	CTP biosynthetic process	1.62024	0.741006	1	GWHGAAYT045831
GO:0044211	CTP salvage	0.997074	0.853913	1	GWHGAAYT006392
GO:0042335	cuticle development	1.41403	0.556904	6	GWHGAAYT004435;GWHGAAYT021384;GWHGAAYT025535;GWHGAAYT042664;GWHGAAYT025534;GWHGAAYT057363
GO:0010143	cutin biosynthetic process	1.22283	0.672081	5	GWHGAAYT039442;GWHGAAYT023467;GWHGAAYT011824;GWHGAAYT049898;GWHGAAYT033469
GO:0080051	cutin transport	9.25854	0.001708	5	GWHGAAYT002780;GWHGAAYT040837;GWHGAAYT040839;GWHGAAYT022661;GWHGAAYT022608
GO:0019499	cyanide metabolic process	6.48098	0.462475	1	GWHGAAYT000657
GO:0019344	cysteine biosynthetic process	1.76754	0.540533	3	GWHGAAYT009913;GWHGAAYT044219;GWHGAAYT005858
GO:0006535	cysteine biosynthetic process from serine	1.38878	0.655239	3	GWHGAAYT000657;GWHGAAYT040083;GWHGAAYT040082
GO:0019343	cysteine biosynthetic process via cystathionine	2.59239	0.640926	1	GWHGAAYT045931
GO:0006216	cytidine catabolic process	4.32065	0.534694	1	GWHGAAYT021366
GO:0009972	cytidine deamination	4.32065	0.534694	1	GWHGAAYT021366
GO:0000910	cytokinesis	1.85171	0.714032	1	GWHGAAYT008671
GO:0000911	cytokinesis by cell plate formation	0.547689	1	3	GWHGAAYT019003;GWHGAAYT045607;GWHGAAYT025782
GO:0009691	cytokinin biosynthetic process	2.77756	0.154318	6	GWHGAAYT005892;GWHGAAYT050714;GWHGAAYT019597;GWHGAAYT019960;GWHGAAYT019971;GWHGAAYT044257
GO:0009823	cytokinin catabolic process	2.88044	0.462475	2	GWHGAAYT050770;GWHGAAYT051248
GO:0009690	cytokinin metabolic process	1.99415	0.584741	2	GWHGAAYT051400;GWHGAAYT013935
GO:0009736	cytokinin-activated signaling pathway	0.353508	1	3	GWHGAAYT012448;GWHGAAYT044532;GWHGAAYT013763
GO:0019478	D-amino acid catabolic process	4.32065	0.534694	1	GWHGAAYT024940
GO:0071266	'de novo' L-methionine biosynthetic process	4.32065	0.534694	1	GWHGAAYT045931
GO:0006458	'de novo' protein folding	0.462927	1	1	GWHGAAYT013462
GO:0006207	'de novo' pyrimidine nucleobase biosynthetic process	0.810123	0.903413	1	GWHGAAYT038213
GO:0009704	de-etiolation	1.12713	0.775324	2	GWHGAAYT019103;GWHGAAYT047319
GO:0006952	defense response	1.89121	1.21e-09	171	GWHGAAYT014511;GWHGAAYT045976;GWHGAAYT025912;GWHGAAYT011401;GWHGAAYT054410;GWHGAAYT014441;GWHGAAYT025927;GWHGAAYT042450;GWHGAAYT055705;GWHGAAYT032802;GWHGAAYT053413;GWHGAAYT002805;GWHGAAYT009758;GWHGAAYT031624;GWHGAAYT017466;GWHGAAYT032279;GWHGAAYT025920;GWHGAAYT023283;GWHGAAYT034591;GWHGAAYT014514;GWHGAAYT008034;GWHGAAYT025591;GWHGAAYT042431;GWHGAAYT032725;GWHGAAYT031059;GWHGAAYT037483;GWHGAAYT0…
GO:0052542	defense response by callose deposition	2.59239	0.640926	1	GWHGAAYT005478
GO:0052544	defense response by callose deposition in cell...	1.92029	0.462475	4	GWHGAAYT043675;GWHGAAYT055395;GWHGAAYT055393;GWHGAAYT055396
GO:0009870	defense response signaling pathway, resistance gene-dependent	0.350323	1	1	GWHGAAYT019294
GO:0010204	defense response signaling pathway, resistance gene-independent	1.12713	0.741006	4	GWHGAAYT040335;GWHGAAYT040855;GWHGAAYT019294;GWHGAAYT012912
GO:0042742	defense response to bacterium	1.1695	0.453753	48	GWHGAAYT009799;GWHGAAYT020193;GWHGAAYT044151;GWHGAAYT053047;GWHGAAYT001621;GWHGAAYT047975;GWHGAAYT040335;GWHGAAYT026613;GWHGAAYT044899;GWHGAAYT011666;GWHGAAYT011572;GWHGAAYT030990;GWHGAAYT022894;GWHGAAYT002209;GWHGAAYT019294;GWHGAAYT029407;GWHGAAYT040138;GWHGAAYT033823;GWHGAAYT005754;GWHGAAYT043622;GWHGAAYT021521;GWHGAAYT055393;GWHGAAYT051259;GWHGAAYT005738;GWHGAAYT050443;GWHGAAYT030349;GWHGAAYT0…
GO:0009816	defense response to bacterium, incompatible interaction	1.00675	0.78042	8	GWHGAAYT038315;GWHGAAYT058212;GWHGAAYT020716;GWHGAAYT006286;GWHGAAYT050291;GWHGAAYT047539;GWHGAAYT043368;GWHGAAYT023669
GO:0050832	defense response to fungus	1.53353	0.060283	42	GWHGAAYT006718;GWHGAAYT030349;GWHGAAYT028433;GWHGAAYT030222;GWHGAAYT002605;GWHGAAYT017845;GWHGAAYT021066;GWHGAAYT010243;GWHGAAYT057504;GWHGAAYT038244;GWHGAAYT038243;GWHGAAYT055801;GWHGAAYT012104;GWHGAAYT019940;GWHGAAYT057732;GWHGAAYT054129;GWHGAAYT028404;GWHGAAYT024850;GWHGAAYT039250;GWHGAAYT021065;GWHGAAYT025535;GWHGAAYT021067;GWHGAAYT055011;GWHGAAYT040683;GWHGAAYT044899;GWHGAAYT001621;GWHGAAYT0…
GO:0009817	defense response to fungus, incompatible interaction	1.91242	0.23763	9	GWHGAAYT043368;GWHGAAYT055393;GWHGAAYT055396;GWHGAAYT055395;GWHGAAYT055011;GWHGAAYT007404;GWHGAAYT029407;GWHGAAYT035204;GWHGAAYT005458
GO:0002213	defense response to insect	0.551573	0.997649	2	GWHGAAYT027917;GWHGAAYT020716
GO:0002229	defense response to oomycetes	2.30679	0.007288	21	GWHGAAYT039295;GWHGAAYT040076;GWHGAAYT040891;GWHGAAYT000952;GWHGAAYT002820;GWHGAAYT050443;GWHGAAYT040459;GWHGAAYT035536;GWHGAAYT035533;GWHGAAYT009219;GWHGAAYT035537;GWHGAAYT002209;GWHGAAYT046021;GWHGAAYT002821;GWHGAAYT052356;GWHGAAYT046954;GWHGAAYT009220;GWHGAAYT058698;GWHGAAYT002824;GWHGAAYT040887;GWHGAAYT007734
GO:0098542	defense response to other organism	4.32065	0.534694	1	GWHGAAYT011572
GO:0051607	defense response to virus	1.90267	0.105003	16	GWHGAAYT020253;GWHGAAYT051601;GWHGAAYT022088;GWHGAAYT020257;GWHGAAYT051604;GWHGAAYT051582;GWHGAAYT049200;GWHGAAYT051591;GWHGAAYT051593;GWHGAAYT051581;GWHGAAYT051569;GWHGAAYT051573;GWHGAAYT051575;GWHGAAYT025040;GWHGAAYT051565;GWHGAAYT051577
GO:0009814	defense response, incompatible interaction	3.38138	0.004109	12	GWHGAAYT041859;GWHGAAYT035421;GWHGAAYT023669;GWHGAAYT001040;GWHGAAYT005330;GWHGAAYT021433;GWHGAAYT041865;GWHGAAYT041762;GWHGAAYT055010;GWHGAAYT041756;GWHGAAYT007620;GWHGAAYT058212
GO:0009202	deoxyribonucleoside triphosphate biosynthetic process	6.48098	0.462475	1	GWHGAAYT023013
GO:0009263	deoxyribonucleotide biosynthetic process	6.48098	0.092599	3	GWHGAAYT027909;GWHGAAYT023013;GWHGAAYT053421
GO:0016311	dephosphorylation	0.810123	0.903413	1	GWHGAAYT023467
GO:0016045	detection of bacterium	0.720109	0.925911	1	GWHGAAYT043675
GO:0005513	detection of calcium ion	2.16033	0.672081	1	GWHGAAYT050316
GO:0070483	detection of hypoxia	1.44022	0.766273	1	GWHGAAYT028238
GO:0050982	detection of mechanical stimulus	4.32065	0.186731	3	GWHGAAYT021457;GWHGAAYT031773;GWHGAAYT033346
GO:0009584	detection of visible light	2.59239	0.372597	3	GWHGAAYT043701;GWHGAAYT043702;GWHGAAYT018098
GO:0009855	determination of bilateral symmetry	2.59239	0.640926	1	GWHGAAYT035241
GO:0048262	determination of dorsal/ventral asymmetry	1.17836	0.807834	1	GWHGAAYT039441
GO:0032502	developmental process	0.864131	0.883984	5	GWHGAAYT009632;GWHGAAYT054751;GWHGAAYT031788;GWHGAAYT021477;GWHGAAYT032887
GO:0003006	developmental process involved in reproduction	3.88859	0.212894	3	GWHGAAYT018246;GWHGAAYT002184;GWHGAAYT018249
GO:0080186	developmental vegetative growth	4.77546	0.009607	7	GWHGAAYT049219;GWHGAAYT028173;GWHGAAYT028174;GWHGAAYT054129;GWHGAAYT028172;GWHGAAYT024850;GWHGAAYT039916
GO:0019521	D-gluconate metabolic process	4.32065	0.328262	2	GWHGAAYT054079;GWHGAAYT028499
GO:0046340	diacylglycerol catabolic process	3.24049	0.59743	1	GWHGAAYT005405
GO:0050992	dimethylallyl diphosphate biosynthetic process	6.48098	0.209659	2	GWHGAAYT040318;GWHGAAYT012895
GO:0042938	dipeptide transport	2.43037	0.419605	3	GWHGAAYT034830;GWHGAAYT006843;GWHGAAYT026613
GO:0032508	DNA duplex unwinding	0.405061	1	1	GWHGAAYT032088
GO:0015074	DNA integration	0.025532	1	3	GWHGAAYT039297;GWHGAAYT000979;GWHGAAYT056256
GO:0009294	DNA mediated transformation	0.508312	1	2	GWHGAAYT021940;GWHGAAYT032029
GO:0010424	DNA methylation on cytosine within a CG...	1.17836	0.807834	1	GWHGAAYT032029
GO:0010426	DNA methylation on cytosine within a CHH...	8.64131	0.154318	2	GWHGAAYT044647;GWHGAAYT044646
GO:0006310	DNA recombination	0.190617	1	2	GWHGAAYT058122;GWHGAAYT019042
GO:0006281	DNA repair	0.418128	1	8	GWHGAAYT057190;GWHGAAYT030150;GWHGAAYT019042;GWHGAAYT026472;GWHGAAYT019747;GWHGAAYT030086;GWHGAAYT031192;GWHGAAYT042828
GO:0006260	DNA replication	0.946129	0.83445	10	GWHGAAYT049815;GWHGAAYT006925;GWHGAAYT053421;GWHGAAYT027909;GWHGAAYT030150;GWHGAAYT032088;GWHGAAYT019042;GWHGAAYT036151;GWHGAAYT023013;GWHGAAYT042393
GO:0006270	DNA replication initiation	5.2658	2.12e-05	13	GWHGAAYT031194;GWHGAAYT000075;GWHGAAYT022150;GWHGAAYT043247;GWHGAAYT043662;GWHGAAYT041049;GWHGAAYT014226;GWHGAAYT020921;GWHGAAYT025671;GWHGAAYT057050;GWHGAAYT002997;GWHGAAYT032617;GWHGAAYT004897
GO:0045004	DNA replication proofreading	8.64131	0.154318	2	GWHGAAYT035522;GWHGAAYT007722
GO:0006265	DNA topological change	0.462927	1	1	GWHGAAYT034123
GO:0006268	DNA unwinding involved in DNA replication	8.33269	1.06e-05	9	GWHGAAYT004897;GWHGAAYT043662;GWHGAAYT043247;GWHGAAYT041049;GWHGAAYT014226;GWHGAAYT020921;GWHGAAYT002997;GWHGAAYT025671;GWHGAAYT031194
GO:0006261	DNA-dependent DNA replication	1.1437	0.742372	3	GWHGAAYT049815;GWHGAAYT046343;GWHGAAYT047134
GO:0006352	DNA-templated transcription, initiation	1.26458	0.672081	4	GWHGAAYT046596;GWHGAAYT018848;GWHGAAYT033974;GWHGAAYT034189
GO:0006353	DNA-templated transcription, termination	0.202531	1	1	GWHGAAYT009632
GO:0009567	double fertilization forming a zygote and endosperm...	2.16033	0.462475	3	GWHGAAYT040128;GWHGAAYT011616;GWHGAAYT036151
GO:0006302	double-strand break repair	0.432065	1	1	GWHGAAYT058122
GO:0000724	double-strand break repair via homologous recombination	0.332358	1	2	GWHGAAYT042828;GWHGAAYT032088
GO:0006303	double-strand break repair via nonhomologous end joining...	2.43037	0.419605	3	GWHGAAYT022150;GWHGAAYT057050;GWHGAAYT032617
GO:0006014	D-ribose metabolic process	0.997074	0.853913	1	GWHGAAYT057362
GO:0006855	drug transmembrane transport	3.04987	0.212894	4	GWHGAAYT055395;GWHGAAYT052928;GWHGAAYT055396;GWHGAAYT055393
GO:0015893	drug transport	6.48098	0.462475	1	GWHGAAYT052928
GO:0019305	dTDP-rhamnose biosynthetic process	1.85171	0.714032	1	GWHGAAYT009769
GO:0006226	dUMP biosynthetic process	8.64131	0.154318	2	GWHGAAYT019747;GWHGAAYT057190
GO:0046080	dUTP metabolic process	8.64131	0.154318	2	GWHGAAYT019747;GWHGAAYT057190
GO:0042732	D-xylose metabolic process	0.997074	0.853913	1	GWHGAAYT009769
GO:0080185	effector dependent induction by symbiont of host...	4.32065	0.534694	1	GWHGAAYT043368
GO:0009793	embryo development ending in seed dormancy	0.675373	1	26	GWHGAAYT004240;GWHGAAYT006384;GWHGAAYT019321;GWHGAAYT049040;GWHGAAYT042952;GWHGAAYT019603;GWHGAAYT025671;GWHGAAYT031857;GWHGAAYT049908;GWHGAAYT027860;GWHGAAYT047126;GWHGAAYT013963;GWHGAAYT000106;GWHGAAYT047356;GWHGAAYT040031;GWHGAAYT005084;GWHGAAYT032370;GWHGAAYT010798;GWHGAAYT033954;GWHGAAYT014226;GWHGAAYT047134;GWHGAAYT047357;GWHGAAYT049724;GWHGAAYT057500;LI_newGene_753;GWHGAAYT009632
GO:0009553	embryo sac development	0.627192	1	6	GWHGAAYT055219;GWHGAAYT025126;GWHGAAYT018585;GWHGAAYT001858;GWHGAAYT049724;GWHGAAYT050032
GO:0006897	endocytosis	0.249268	1	2	GWHGAAYT049839;GWHGAAYT023671
GO:0010256	endomembrane system organization	0.762468	0.916663	1	GWHGAAYT024329
GO:0071786	endoplasmic reticulum tubular network organization	1.2962	0.787849	1	GWHGAAYT045675
GO:0030968	endoplasmic reticulum unfolded protein response	0.997074	0.853913	1	GWHGAAYT025126
GO:0043153	entrainment of circadian clock by photoperiod	2.16033	0.672081	1	GWHGAAYT054674
GO:0006888	ER to Golgi vesicle-mediated transport	0.41368	1	3	GWHGAAYT046587;GWHGAAYT046586;GWHGAAYT046582
GO:0006696	ergosterol biosynthetic process	2.59239	0.478062	2	GWHGAAYT041031;GWHGAAYT002971
GO:0042276	error-prone translesion synthesis	1.62024	0.741006	1	GWHGAAYT047134
GO:0009693	ethylene biosynthetic process	4.5542	0.000106	13	GWHGAAYT005906;GWHGAAYT020053;GWHGAAYT000716;GWHGAAYT048711;GWHGAAYT045618;GWHGAAYT028868;GWHGAAYT017974;GWHGAAYT019375;GWHGAAYT054419;GWHGAAYT028872;GWHGAAYT028875;GWHGAAYT047098;GWHGAAYT019356
GO:0009873	ethylene-activated signaling pathway	1.31076	0.277091	36	GWHGAAYT031346;GWHGAAYT009204;GWHGAAYT056923;GWHGAAYT057767;GWHGAAYT042892;GWHGAAYT005442;GWHGAAYT028438;GWHGAAYT022532;GWHGAAYT000115;GWHGAAYT025638;GWHGAAYT051492;GWHGAAYT042510;GWHGAAYT042889;GWHGAAYT020716;GWHGAAYT020193;GWHGAAYT019375;GWHGAAYT040683;GWHGAAYT001690;GWHGAAYT045012;GWHGAAYT013596;GWHGAAYT049914;GWHGAAYT040185;GWHGAAYT028404;GWHGAAYT040076;GWHGAAYT026506;GWHGAAYT037478;GWHGAAYT0…
GO:0006887	exocytosis	0.422673	1	3	GWHGAAYT009874;GWHGAAYT010243;GWHGAAYT016933
GO:0045337	farnesyl diphosphate biosynthetic process	4.32065	0.186731	3	GWHGAAYT034463;GWHGAAYT044361;GWHGAAYT006040
GO:0006635	fatty acid beta-oxidation	1.97725	0.211862	9	GWHGAAYT014152;GWHGAAYT042601;GWHGAAYT012375;GWHGAAYT042591;GWHGAAYT039964;GWHGAAYT028998;GWHGAAYT001279;GWHGAAYT001278;GWHGAAYT054550
GO:0006633	fatty acid biosynthetic process	0.822982	0.938925	12	GWHGAAYT046190;GWHGAAYT029948;GWHGAAYT033243;GWHGAAYT055110;GWHGAAYT047989;GWHGAAYT047977;GWHGAAYT047990;GWHGAAYT027133;GWHGAAYT031857;GWHGAAYT035074;GWHGAAYT007254;GWHGAAYT031361
GO:0009062	fatty acid catabolic process	3.24049	0.419605	2	GWHGAAYT001278;GWHGAAYT001279
GO:0030497	fatty acid elongation	2.35672	0.528552	2	GWHGAAYT053115;GWHGAAYT050943
GO:0006631	fatty acid metabolic process	1.11102	0.718536	6	GWHGAAYT051265;GWHGAAYT019902;GWHGAAYT032067;GWHGAAYT056372;GWHGAAYT030874;GWHGAAYT056410
GO:0010430	fatty acid omega-oxidation	1.85171	0.714032	1	GWHGAAYT055219
GO:0015908	fatty acid transport	7.20109	0.007309	5	GWHGAAYT022661;GWHGAAYT022608;GWHGAAYT040837;GWHGAAYT040839;GWHGAAYT002780
GO:0009813	flavonoid biosynthetic process	1.69596	0.210854	14	GWHGAAYT001496;GWHGAAYT029189;GWHGAAYT041447;GWHGAAYT050443;GWHGAAYT039503;GWHGAAYT005342;GWHGAAYT001990;GWHGAAYT001985;GWHGAAYT049715;GWHGAAYT021472;GWHGAAYT002209;GWHGAAYT014063;GWHGAAYT055110;GWHGAAYT056700
GO:0051555	flavonol biosynthetic process	0.864131	0.88845	1	GWHGAAYT021472
GO:0051554	flavonol metabolic process	12.962	0.328262	1	GWHGAAYT047260
GO:0010582	floral meristem determinacy	1.12713	0.775324	2	GWHGAAYT001858;GWHGAAYT017583
GO:0010227	floral organ abscission	2.23482	0.314709	5	GWHGAAYT051680;GWHGAAYT051015;GWHGAAYT044023;GWHGAAYT020017;GWHGAAYT017583
GO:0048437	floral organ development	1.90617	0.410688	5	GWHGAAYT024973;GWHGAAYT053240;GWHGAAYT001858;GWHGAAYT043240;GWHGAAYT013535
GO:0048449	floral organ formation	4.32065	0.534694	1	GWHGAAYT001858
GO:0048444	floral organ morphogenesis	1.52494	0.672081	2	GWHGAAYT037320;GWHGAAYT009656
GO:0048457	floral whorl morphogenesis	3.24049	0.59743	1	GWHGAAYT001858
GO:0048459	floral whorl structural organization	12.962	0.328262	1	GWHGAAYT001858
GO:0009908	flower development	0.892006	0.929447	32	GWHGAAYT042661;GWHGAAYT030486;GWHGAAYT039250;GWHGAAYT024850;GWHGAAYT013619;GWHGAAYT013561;GWHGAAYT054129;GWHGAAYT032777;GWHGAAYT039441;GWHGAAYT019603;GWHGAAYT022373;GWHGAAYT020520;GWHGAAYT042302;GWHGAAYT049172;GWHGAAYT039047;GWHGAAYT022341;GWHGAAYT019321;GWHGAAYT030803;GWHGAAYT014362;GWHGAAYT045499;GWHGAAYT021521;GWHGAAYT019851;GWHGAAYT011521;GWHGAAYT017364;GWHGAAYT059039;GWHGAAYT025071;GWHGAAYT0…
GO:0048439	flower morphogenesis	1.44022	0.766273	1	GWHGAAYT017583
GO:0046656	folic acid biosynthetic process	1.62024	0.741006	1	GWHGAAYT044658
GO:0006760	folic acid-containing compound metabolic process	3.24049	0.59743	1	GWHGAAYT032548
GO:0090691	formation of plant organ boundary	2.16033	0.385663	4	GWHGAAYT036831;GWHGAAYT028250;GWHGAAYT009211;GWHGAAYT056615
GO:0006002	fructose 6-phosphate metabolic process	0.480073	0.997649	1	GWHGAAYT031634
GO:0010154	fruit development	1.99415	0.147742	12	GWHGAAYT038684;GWHGAAYT048425;GWHGAAYT027917;GWHGAAYT028208;GWHGAAYT059354;GWHGAAYT053755;GWHGAAYT045247;GWHGAAYT048409;GWHGAAYT022152;GWHGAAYT028203;GWHGAAYT028205;GWHGAAYT049077
GO:0009835	fruit ripening	3.45652	0.000362	16	GWHGAAYT013561;GWHGAAYT025071;GWHGAAYT000716;GWHGAAYT028868;GWHGAAYT029520;GWHGAAYT018608;GWHGAAYT020053;GWHGAAYT005906;GWHGAAYT048711;GWHGAAYT017974;GWHGAAYT045618;GWHGAAYT028872;GWHGAAYT054419;GWHGAAYT018604;GWHGAAYT028875;GWHGAAYT013619
GO:0009836	fruit ripening, climacteric	6.48098	0.462475	1	GWHGAAYT000657
GO:0042353	fucose biosynthetic process	2.16033	0.672081	1	GWHGAAYT024329
GO:0006106	fumarate metabolic process	6.48098	0.462475	1	GWHGAAYT037479
GO:0000082	G1/S transition of mitotic cell cycle	1.85171	0.59743	2	GWHGAAYT051468;GWHGAAYT048133
GO:0000086	G2/M transition of mitotic cell cycle	4.32065	0.534694	1	GWHGAAYT056157
GO:0019375	galactolipid biosynthetic process	2.59239	0.478062	2	GWHGAAYT016914;GWHGAAYT051550
GO:0006012	galactose metabolic process	0.432065	1	1	GWHGAAYT045835
GO:0010393	galacturonan metabolic process	0.864131	0.88845	1	GWHGAAYT020520
GO:0048229	gametophyte development	1.52494	0.672081	2	GWHGAAYT042393;GWHGAAYT038208
GO:0015812	gamma-aminobutyric acid transport	2.35672	0.528552	2	GWHGAAYT035450;GWHGAAYT035451
GO:0035195	gene silencing by miRNA	1.62024	0.741006	1	GWHGAAYT025040
GO:0031047	gene silencing by RNA	0.462927	1	4	GWHGAAYT056806;GWHGAAYT035421;GWHGAAYT036617;GWHGAAYT007620
GO:0055047	generative cell mitosis	6.48098	0.462475	1	GWHGAAYT042952
GO:0033384	geranyl diphosphate biosynthetic process	4.32065	0.186731	3	GWHGAAYT034463;GWHGAAYT044361;GWHGAAYT006040
GO:0010336	gibberellic acid homeostasis	3.24049	0.59743	1	GWHGAAYT024816
GO:0009740	gibberellic acid mediated signaling pathway	1.5072	0.328262	15	GWHGAAYT006583;GWHGAAYT051451;GWHGAAYT025217;GWHGAAYT046938;GWHGAAYT037320;GWHGAAYT053718;GWHGAAYT028260;GWHGAAYT013317;GWHGAAYT021373;GWHGAAYT013763;GWHGAAYT053833;GWHGAAYT030777;GWHGAAYT018925;GWHGAAYT036711;GWHGAAYT009656
GO:0009686	gibberellin biosynthetic process	1.37475	0.551146	7	GWHGAAYT042968;GWHGAAYT025810;GWHGAAYT024477;GWHGAAYT004640;GWHGAAYT033275;GWHGAAYT013317;GWHGAAYT046938
GO:0010476	gibberellin mediated signaling pathway	4.32065	0.328262	2	GWHGAAYT009656;GWHGAAYT037320
GO:0009685	gibberellin metabolic process	1.17836	0.807834	1	GWHGAAYT024477
GO:0006094	gluconeogenesis	0.405061	1	1	GWHGAAYT002951
GO:0006007	glucose catabolic process	6.48098	0.462475	1	GWHGAAYT039724
GO:0046323	glucose import	1.25438	0.59743	9	GWHGAAYT056116;GWHGAAYT041152;GWHGAAYT058546;GWHGAAYT041156;GWHGAAYT014813;GWHGAAYT003178;GWHGAAYT003181;GWHGAAYT041376;GWHGAAYT026233
GO:0010255	glucose mediated signaling pathway	4.32065	0.534694	1	GWHGAAYT021373
GO:0006006	glucose metabolic process	0.682209	0.939483	2	GWHGAAYT027690;GWHGAAYT053339
GO:0019761	glucosinolate biosynthetic process	2.43037	0.419605	3	GWHGAAYT015195;GWHGAAYT015198;GWHGAAYT038208
GO:0019760	glucosinolate metabolic process	2.16033	0.222779	7	GWHGAAYT022210;GWHGAAYT025638;GWHGAAYT053309;GWHGAAYT037603;GWHGAAYT022373;GWHGAAYT020061;GWHGAAYT050096
GO:1901349	glucosinolate transport	4.32065	0.534694	1	GWHGAAYT018864
GO:0010417	glucuronoxylan biosynthetic process	0.480073	0.997649	1	GWHGAAYT032476
GO:0006536	glutamate metabolic process	2.99122	0.328262	3	GWHGAAYT056349;GWHGAAYT056351;GWHGAAYT024517
GO:0006541	glutamine metabolic process	0.350323	1	1	GWHGAAYT035186
GO:0006750	glutathione biosynthetic process	3.24049	0.59743	1	GWHGAAYT045520
GO:0006751	glutathione catabolic process	2.35672	0.528552	2	GWHGAAYT020418;GWHGAAYT010129
GO:0006749	glutathione metabolic process	4.32065	0.328262	2	GWHGAAYT037582;GWHGAAYT042949
GO:0019563	glycerol catabolic process	2.16033	0.672081	1	GWHGAAYT001066
GO:0006071	glycerol metabolic process	0.418128	1	1	GWHGAAYT046782
GO:0006127	glycerophosphate shuttle	4.32065	0.534694	1	GWHGAAYT001066
GO:0006545	glycine biosynthetic process	3.24049	0.59743	1	GWHGAAYT012780
GO:0019265	glycine biosynthetic process, by transamination of glyoxylate...	6.48098	0.462475	1	GWHGAAYT036083
GO:0019464	glycine decarboxylation via glycine cleavage system	3.70342	0.363961	2	GWHGAAYT036912;GWHGAAYT027444
GO:0005978	glycogen biosynthetic process	0.58918	0.961177	1	GWHGAAYT029059
GO:0009247	glycolipid biosynthetic process	1.2962	0.787849	1	GWHGAAYT019874
GO:0006096	glycolytic process	0.518478	1	4	GWHGAAYT031634;GWHGAAYT055147;GWHGAAYT002951;GWHGAAYT039724
GO:0006024	glycosaminoglycan biosynthetic process	1.62024	0.741006	1	GWHGAAYT001446
GO:1901657	glycosyl compound metabolic process	0.360054	1	1	GWHGAAYT047037
GO:1902386	glycyrrhetinate biosynthetic process	6.48098	0.462475	1	GWHGAAYT036757
GO:0006097	glyoxylate cycle	0.58918	0.961177	1	GWHGAAYT054347
GO:0010111	glyoxysome organization	3.70342	0.363961	2	GWHGAAYT042591;GWHGAAYT042601
GO:0007030	Golgi organization	0.360054	1	1	GWHGAAYT012578
GO:0048194	Golgi vesicle budding	0.810123	0.903413	1	GWHGAAYT055171
GO:0007186	G-protein coupled receptor signaling pathway	1.2962	0.787849	1	GWHGAAYT021506
GO:0090391	granum assembly	6.48098	0.462475	1	GWHGAAYT008844
GO:0009630	gravitropism	1.65472	0.462475	6	GWHGAAYT040802;GWHGAAYT025726;GWHGAAYT010798;GWHGAAYT033689;GWHGAAYT019321;GWHGAAYT039082
GO:0010597	green leaf volatile biosynthetic process	4.32065	0.328262	2	GWHGAAYT047244;GWHGAAYT034024
GO:0006183	GTP biosynthetic process	0.925854	0.868632	1	GWHGAAYT045831
GO:0015854	guanine transport	3.24049	0.59743	1	GWHGAAYT001578
GO:0010052	guard cell differentiation	0.418128	1	1	GWHGAAYT058276
GO:0010444	guard mother cell differentiation	1.99415	0.584741	2	GWHGAAYT051468;GWHGAAYT048133
GO:0010286	heat acclimation	0.193462	1	1	GWHGAAYT056237
GO:0015012	heparan sulfate proteoglycan biosynthetic process	1.62024	0.741006	1	GWHGAAYT001446
GO:0035428	hexose transmembrane transport	0.244565	1	1	GWHGAAYT056116
GO:0000105	histidine biosynthetic process	0.762468	0.916663	1	GWHGAAYT016653
GO:0080182	histone H3-K4 trimethylation	1.44022	0.766273	1	GWHGAAYT042828
GO:0050665	hydrogen peroxide biosynthetic process	1.72826	0.635316	2	GWHGAAYT040855;GWHGAAYT043622
GO:0042744	hydrogen peroxide catabolic process	1.03378	0.741243	13	GWHGAAYT023622;GWHGAAYT051075;GWHGAAYT022604;GWHGAAYT028164;GWHGAAYT016568;GWHGAAYT032712;GWHGAAYT057645;GWHGAAYT039634;GWHGAAYT034355;GWHGAAYT005841;GWHGAAYT055935;GWHGAAYT002615;GWHGAAYT058257
GO:0070814	hydrogen sulfide biosynthetic process	2.99122	0.328262	3	GWHGAAYT009913;GWHGAAYT026357;GWHGAAYT014932
GO:0010274	hydrotropism	0.648098	0.939421	1	GWHGAAYT046858
GO:0006972	hyperosmotic response	0.997074	0.853913	1	GWHGAAYT045607
GO:0042538	hyperosmotic salinity response	1.71785	0.26279	11	GWHGAAYT010583;GWHGAAYT007213;GWHGAAYT035045;GWHGAAYT013662;GWHGAAYT028370;GWHGAAYT005023;GWHGAAYT040239;GWHGAAYT040238;GWHGAAYT037024;GWHGAAYT026613;GWHGAAYT001272
GO:0042539	hypotonic salinity response	6.48098	0.209659	2	GWHGAAYT050316;GWHGAAYT045607
GO:0006955	immune response	2.28741	0.441929	3	GWHGAAYT052389;GWHGAAYT005478;GWHGAAYT043730
GO:0042344	indole glucosinolate catabolic process	7.77718	0.063142	3	GWHGAAYT055395;GWHGAAYT055396;GWHGAAYT055393
GO:0080024	indolebutyric acid metabolic process	2.35672	0.528552	2	GWHGAAYT012375;GWHGAAYT057337
GO:0009866	induced systemic resistance, ethylene mediated signaling pathway...	2.88044	0.462475	2	GWHGAAYT055011;GWHGAAYT029407
GO:0009864	induced systemic resistance, jasmonic acid mediated signaling...	2.23482	0.314709	5	GWHGAAYT001621;GWHGAAYT009204;GWHGAAYT024850;GWHGAAYT054129;GWHGAAYT017583
GO:0010229	inflorescence development	2.59239	0.176271	6	GWHGAAYT019321;GWHGAAYT019851;GWHGAAYT010798;GWHGAAYT052022;GWHGAAYT046660;GWHGAAYT018906
GO:0010450	inflorescence meristem growth	7.77718	0.063142	3	GWHGAAYT059354;GWHGAAYT038684;GWHGAAYT045247
GO:0048281	inflorescence morphogenesis	2.16033	0.672081	1	GWHGAAYT051259
GO:0045087	innate immune response	0.381234	1	4	GWHGAAYT012323;GWHGAAYT021433;GWHGAAYT019294;GWHGAAYT031499
GO:0006148	inosine catabolic process	2.16033	0.672081	1	GWHGAAYT012505
GO:0046855	inositol phosphate dephosphorylation	3.24049	0.419605	2	GWHGAAYT026308;GWHGAAYT057132
GO:0048016	inositol phosphate-mediated signaling	3.70342	0.363961	2	GWHGAAYT026308;GWHGAAYT057132
GO:0032957	inositol trisphosphate metabolic process	1.85171	0.59743	2	GWHGAAYT057132;GWHGAAYT026308
GO:0080060	integument development	2.99122	0.328262	3	GWHGAAYT050973;GWHGAAYT001858;GWHGAAYT034428
GO:0006475	internal protein amino acid acetylation	4.32065	0.534694	1	GWHGAAYT033954
GO:0006886	intracellular protein transport	0.379374	1	6	GWHGAAYT037024;GWHGAAYT009874;GWHGAAYT046587;GWHGAAYT046586;GWHGAAYT008844;GWHGAAYT046582
GO:0035556	intracellular signal transduction	0.968688	0.807834	21	GWHGAAYT018759;GWHGAAYT048258;GWHGAAYT042431;GWHGAAYT021140;GWHGAAYT023612;GWHGAAYT034768;GWHGAAYT022885;GWHGAAYT007283;GWHGAAYT021747;GWHGAAYT042450;GWHGAAYT049115;GWHGAAYT034618;GWHGAAYT001488;GWHGAAYT032279;GWHGAAYT043913;GWHGAAYT034428;GWHGAAYT036491;GWHGAAYT049105;GWHGAAYT005144;GWHGAAYT028942;GWHGAAYT010263
GO:0006891	intra-Golgi vesicle-mediated transport	2.03325	0.222779	8	GWHGAAYT022687;GWHGAAYT058333;GWHGAAYT046587;GWHGAAYT046582;GWHGAAYT046586;GWHGAAYT008848;GWHGAAYT036559;GWHGAAYT000266
GO:0034220	ion transmembrane transport	2.02531	0.363961	5	GWHGAAYT021876;GWHGAAYT042050;GWHGAAYT032345;GWHGAAYT017896;GWHGAAYT032312
GO:0006811	ion transport	0.740684	0.939244	4	GWHGAAYT018249;GWHGAAYT020754;GWHGAAYT018246;GWHGAAYT002184
GO:0055072	iron ion homeostasis	1.03696	0.78042	4	GWHGAAYT018249;GWHGAAYT018246;GWHGAAYT052928;GWHGAAYT002184
GO:0006826	iron ion transport	0.682209	0.933477	1	GWHGAAYT029022
GO:0016226	iron-sulfur cluster assembly	0.508312	1	2	GWHGAAYT016774;GWHGAAYT044855
GO:0006102	isocitrate metabolic process	1.44022	0.640926	3	GWHGAAYT053643;GWHGAAYT054347;GWHGAAYT003998
GO:0009097	isoleucine biosynthetic process	0.418128	1	1	GWHGAAYT002452
GO:0019287	isopentenyl diphosphate biosynthetic process, mevalonate pathway	7.97659	7.44e-05	8	GWHGAAYT030532;GWHGAAYT038310;GWHGAAYT033539;GWHGAAYT012384;GWHGAAYT045358;GWHGAAYT030576;GWHGAAYT047727;LI_newGene_65
GO:0008299	isoprenoid biosynthetic process	2.24342	0.154318	9	GWHGAAYT007204;GWHGAAYT002971;GWHGAAYT041031;GWHGAAYT012895;GWHGAAYT040318;GWHGAAYT054550;GWHGAAYT021589;GWHGAAYT042301;GWHGAAYT028998
GO:1902196	isovaleryl-CoA(4-) catabolic process	12.962	0.328262	1	GWHGAAYT035209
GO:0009861	jasmonic acid and ethylene-dependent systemic resistance	1.85171	0.714032	1	GWHGAAYT045607
GO:0009871	jasmonic acid and ethylene-dependent systemic resistance, ethylene...	3.24049	0.419605	2	GWHGAAYT029407;GWHGAAYT055011
GO:0009868	jasmonic acid and ethylene-dependent systemic resistance, jasmonic...	6.48098	0.462475	1	GWHGAAYT045607
GO:0009695	jasmonic acid biosynthetic process	2.91644	0.050285	9	GWHGAAYT042591;GWHGAAYT019500;GWHGAAYT042601;GWHGAAYT014152;GWHGAAYT021479;GWHGAAYT031790;GWHGAAYT050963;GWHGAAYT024850;GWHGAAYT054129
GO:0009867	jasmonic acid mediated signaling pathway	1.51683	0.384748	11	GWHGAAYT021521;GWHGAAYT022894;GWHGAAYT040185;GWHGAAYT005342;GWHGAAYT051214;GWHGAAYT026511;GWHGAAYT019940;GWHGAAYT015116;GWHGAAYT042889;GWHGAAYT047975;GWHGAAYT043867
GO:0009694	jasmonic acid metabolic process	3.24049	0.147742	5	GWHGAAYT027917;GWHGAAYT052322;GWHGAAYT019672;GWHGAAYT023143;GWHGAAYT023233
GO:0000741	karyogamy	2.07391	0.212894	8	GWHGAAYT049239;GWHGAAYT044599;GWHGAAYT001575;GWHGAAYT041986;GWHGAAYT050630;GWHGAAYT024424;GWHGAAYT012956;GWHGAAYT041988
GO:0031640	killing of cells of other organism	0.827359	0.894821	3	GWHGAAYT045430;GWHGAAYT038243;GWHGAAYT038244
GO:0006273	lagging strand elongation	2.59239	0.372597	3	GWHGAAYT022150;GWHGAAYT057050;GWHGAAYT032617
GO:0042853	L-alanine catabolic process	5.18478	0.26279	2	GWHGAAYT013927;GWHGAAYT057281
GO:0019481	L-alanine catabolic process, by transamination	4.32065	0.534694	1	GWHGAAYT059485
GO:0019853	L-ascorbic acid biosynthetic process	0.740684	0.925911	2	GWHGAAYT024524;GWHGAAYT024525
GO:0080181	lateral root branching	6.48098	0.462475	1	GWHGAAYT015219
GO:0048527	lateral root development	1.67251	0.370223	8	GWHGAAYT018473;GWHGAAYT056615;GWHGAAYT053408;GWHGAAYT025554;GWHGAAYT044532;GWHGAAYT028250;GWHGAAYT014105;GWHGAAYT046207
GO:0010311	lateral root formation	1.44022	0.463568	9	GWHGAAYT031001;GWHGAAYT003178;GWHGAAYT003181;GWHGAAYT032011;GWHGAAYT015219;GWHGAAYT041376;GWHGAAYT031975;GWHGAAYT041156;GWHGAAYT041152
GO:0010102	lateral root morphogenesis	1.94429	0.513651	3	GWHGAAYT054571;GWHGAAYT021577;GWHGAAYT051680
GO:0006272	leading strand elongation	12.962	0.000135	5	GWHGAAYT057050;GWHGAAYT035522;GWHGAAYT032617;GWHGAAYT007722;GWHGAAYT022150
GO:0048366	leaf development	1.12171	0.640926	18	GWHGAAYT012468;GWHGAAYT018282;GWHGAAYT057500;GWHGAAYT019050;GWHGAAYT012758;GWHGAAYT036831;GWHGAAYT036908;GWHGAAYT049172;GWHGAAYT040169;GWHGAAYT009211;GWHGAAYT040802;GWHGAAYT055104;GWHGAAYT030803;GWHGAAYT032476;GWHGAAYT012730;GWHGAAYT036987;GWHGAAYT042828;GWHGAAYT009683
GO:0010338	leaf formation	3.88859	0.212894	3	GWHGAAYT010798;GWHGAAYT039250;GWHGAAYT019321
GO:0009965	leaf morphogenesis	0.793589	0.929447	6	GWHGAAYT039250;GWHGAAYT022081;GWHGAAYT034697;GWHGAAYT051259;GWHGAAYT019050;GWHGAAYT057500
GO:0010150	leaf senescence	1.6064	0.092599	29	GWHGAAYT052356;GWHGAAYT002821;GWHGAAYT013619;GWHGAAYT007734;GWHGAAYT033264;GWHGAAYT037456;GWHGAAYT027154;GWHGAAYT012505;GWHGAAYT014136;GWHGAAYT040459;GWHGAAYT002820;GWHGAAYT013561;GWHGAAYT031773;GWHGAAYT005023;GWHGAAYT019356;GWHGAAYT033346;GWHGAAYT009400;GWHGAAYT025579;GWHGAAYT025071;GWHGAAYT021457;GWHGAAYT053047;GWHGAAYT009758;GWHGAAYT019375;GWHGAAYT053413;GWHGAAYT027868;GWHGAAYT005458;GWHGAAYT0…
GO:0010358	leaf shaping	2.59239	0.478062	2	GWHGAAYT010798;GWHGAAYT019321
GO:0010305	leaf vascular tissue pattern formation	1.71555	0.328262	9	GWHGAAYT037515;GWHGAAYT057132;GWHGAAYT037201;GWHGAAYT009517;GWHGAAYT013078;GWHGAAYT019603;GWHGAAYT052611;GWHGAAYT020333;GWHGAAYT026308
GO:0009098	leucine biosynthetic process	2.28741	0.441929	3	GWHGAAYT015195;GWHGAAYT038208;GWHGAAYT015198
GO:0006552	leucine catabolic process	1.85171	0.714032	1	GWHGAAYT035209
GO:0006429	leucyl-tRNA aminoacylation	1.85171	0.714032	1	LI_newGene_753
GO:0009809	lignin biosynthetic process	1.92339	0.035069	23	GWHGAAYT047340;GWHGAAYT057645;GWHGAAYT059212;GWHGAAYT029489;GWHGAAYT030374;GWHGAAYT019541;GWHGAAYT029892;GWHGAAYT000946;GWHGAAYT049163;GWHGAAYT002276;GWHGAAYT001233;GWHGAAYT008406;GWHGAAYT050536;GWHGAAYT011175;GWHGAAYT003507;GWHGAAYT056889;GWHGAAYT050456;GWHGAAYT024790;GWHGAAYT002280;GWHGAAYT055935;GWHGAAYT030604;GWHGAAYT047341;GWHGAAYT047119
GO:0046274	lignin catabolic process	2.50143	0.060283	11	GWHGAAYT002280;GWHGAAYT028176;GWHGAAYT049764;GWHGAAYT039393;GWHGAAYT002276;GWHGAAYT039394;GWHGAAYT011786;GWHGAAYT039396;GWHGAAYT039392;GWHGAAYT050536;GWHGAAYT033660
GO:0009245	lipid A biosynthetic process	0.997074	0.853913	1	GWHGAAYT021359
GO:0016042	lipid catabolic process	2.46664	2.4e-07	51	GWHGAAYT046330;GWHGAAYT055010;GWHGAAYT051569;GWHGAAYT012210;GWHGAAYT048927;GWHGAAYT019549;GWHGAAYT051575;GWHGAAYT016798;GWHGAAYT022137;GWHGAAYT051577;GWHGAAYT040238;GWHGAAYT055005;GWHGAAYT032544;GWHGAAYT051601;GWHGAAYT034768;GWHGAAYT021679;GWHGAAYT051582;GWHGAAYT037237;GWHGAAYT044990;GWHGAAYT020257;GWHGAAYT030829;GWHGAAYT051591;GWHGAAYT055011;GWHGAAYT020211;GWHGAAYT051581;GWHGAAYT028163;GWHGAAYT0…
GO:0006629	lipid metabolic process	2.86528	6.83e-08	42	GWHGAAYT048675;GWHGAAYT033243;GWHGAAYT025857;GWHGAAYT014805;GWHGAAYT044303;GWHGAAYT046568;GWHGAAYT051591;GWHGAAYT008651;GWHGAAYT051582;GWHGAAYT024790;GWHGAAYT020257;GWHGAAYT046565;GWHGAAYT022154;GWHGAAYT051601;GWHGAAYT024850;GWHGAAYT051577;GWHGAAYT013859;GWHGAAYT051575;GWHGAAYT036391;GWHGAAYT054129;GWHGAAYT000747;GWHGAAYT051569;GWHGAAYT055010;GWHGAAYT051593;GWHGAAYT030604;GWHGAAYT051604;GWHGAAYT0…
GO:0034389	lipid particle organization	1.85171	0.714032	1	GWHGAAYT039916
GO:0019915	lipid storage	1.12713	0.775324	2	GWHGAAYT039916;GWHGAAYT005405
GO:0006869	lipid transport	1.02331	0.766273	9	GWHGAAYT012247;GWHGAAYT025534;GWHGAAYT025535;GWHGAAYT037803;GWHGAAYT036284;GWHGAAYT006513;GWHGAAYT040304;GWHGAAYT011616;GWHGAAYT042408
GO:2001289	lipid X metabolic process	1.85171	0.714032	1	GWHGAAYT021359
GO:0019509	L-methionine salvage from methylthioadenosine	0.617236	0.951195	1	GWHGAAYT003522
GO:0051179	localization	6.48098	0.209659	2	GWHGAAYT011824;GWHGAAYT039442
GO:0001676	long-chain fatty acid metabolic process	6.48098	0.462475	1	GWHGAAYT014152
GO:0048571	long-day photoperiodism	0.864131	0.88845	1	GWHGAAYT047975
GO:0009942	longitudinal axis specification	0.810123	0.903413	1	GWHGAAYT019603
GO:0009094	L-phenylalanine biosynthetic process	2.16033	0.462475	3	GWHGAAYT055693;GWHGAAYT035357;GWHGAAYT035470
GO:0006559	L-phenylalanine catabolic process	2.16033	0.539139	2	GWHGAAYT011340;GWHGAAYT030474
GO:0055129	L-proline biosynthetic process	1.44022	0.766273	1	GWHGAAYT011709
GO:0006564	L-serine biosynthetic process	1.72826	0.635316	2	GWHGAAYT032058;GWHGAAYT029328
GO:0009089	lysine biosynthetic process via diaminopimelate	1.2962	0.688577	3	GWHGAAYT053047;GWHGAAYT053363;GWHGAAYT027844
GO:0015693	magnesium ion transport	0.462927	1	1	GWHGAAYT026400
GO:0006344	maintenance of chromatin silencing	2.59239	0.640926	1	GWHGAAYT021940
GO:0010216	maintenance of DNA methylation	0.498537	0.990611	1	GWHGAAYT032029
GO:0048497	maintenance of floral organ identity	0.864131	0.88845	1	GWHGAAYT016086
GO:0051457	maintenance of protein location in nucleus	2.16033	0.672081	1	GWHGAAYT040802
GO:0072660	maintenance of protein location in plasma membrane...	6.48098	0.209659	2	GWHGAAYT016933;GWHGAAYT010243
GO:0010078	maintenance of root meristem identity	1.55543	0.600149	3	GWHGAAYT035774;GWHGAAYT039307;GWHGAAYT042828
GO:0010231	maintenance of seed dormancy	1.85171	0.59743	2	GWHGAAYT056700;GWHGAAYT029189
GO:0098755	maintenance of seed dormancy by absisic acid...	4.32065	0.534694	1	GWHGAAYT027860
GO:0010492	maintenance of shoot apical meristem identity	2.07391	0.419605	4	GWHGAAYT042828;GWHGAAYT025040;GWHGAAYT020061;GWHGAAYT022373
GO:0006108	malate metabolic process	0.972147	0.82149	3	GWHGAAYT020301;GWHGAAYT037479;GWHGAAYT046190
GO:0071423	malate transmembrane transport	3.24049	0.419605	2	GWHGAAYT000287;GWHGAAYT058190
GO:0007112	male meiosis cytokinesis	1.17836	0.807834	1	GWHGAAYT045607
GO:0007142	male meiosis II	2.59239	0.640926	1	GWHGAAYT012792
GO:0080173	male-female gamete recognition during double fertilization forming...	12.962	0.076186	2	GWHGAAYT054079;GWHGAAYT028499
GO:0090410	malonate catabolic process	6.48098	0.462475	1	GWHGAAYT029948
GO:0006828	manganese ion transport	1.2962	0.787849	1	LI_newGene_267
GO:0046355	mannan catabolic process	1.85171	0.59743	2	GWHGAAYT019680;GWHGAAYT021873
GO:0000165	MAPK cascade	0.377533	1	3	GWHGAAYT040076;GWHGAAYT001858;GWHGAAYT017364
GO:0035420	MAPK cascade involved in innate immune response...	1.62024	0.741006	1	GWHGAAYT019815
GO:0000462	maturation of SSU-rRNA from tricistronic rRNA transcript...	0.648098	0.939421	1	GWHGAAYT042951
GO:0007638	mechanosensory behavior	6.48098	0.462475	1	GWHGAAYT021708
GO:0009561	megagametogenesis	0.231464	1	1	GWHGAAYT006186
GO:0009554	megasporogenesis	1.38878	0.655239	3	GWHGAAYT032764;GWHGAAYT004985;GWHGAAYT043344
GO:0051321	meiotic cell cycle	0.563564	0.993596	2	GWHGAAYT040402;GWHGAAYT030086
GO:0061025	membrane fusion	1.52494	0.672081	2	GWHGAAYT012578;GWHGAAYT019003
GO:0009234	menaquinone biosynthetic process	3.24049	0.59743	1	GWHGAAYT025302
GO:0031525	menthol biosynthetic process	4.32065	0.328262	2	GWHGAAYT023639;GWHGAAYT046618
GO:0010022	meristem determinacy	4.32065	0.534694	1	GWHGAAYT001858
GO:0048507	meristem development	0.997074	0.853913	1	GWHGAAYT019603
GO:0010014	meristem initiation	1.62024	0.640926	2	GWHGAAYT035241;GWHGAAYT027699
GO:0010073	meristem maintenance	1.47295	0.557915	5	GWHGAAYT020520;GWHGAAYT047299;GWHGAAYT024685;GWHGAAYT059039;GWHGAAYT039047
GO:0009933	meristem structural organization	1.52494	0.584741	4	GWHGAAYT045247;GWHGAAYT059354;GWHGAAYT056157;GWHGAAYT038684
GO:0008152	metabolic process	2.81411	1.21e-09	66	GWHGAAYT006640;GWHGAAYT050247;GWHGAAYT037716;GWHGAAYT037709;GWHGAAYT053014;GWHGAAYT053016;GWHGAAYT000689;GWHGAAYT043290;GWHGAAYT024926;GWHGAAYT037692;GWHGAAYT059008;GWHGAAYT054668;GWHGAAYT006632;GWHGAAYT053983;GWHGAAYT028388;GWHGAAYT029155;GWHGAAYT006778;GWHGAAYT001399;GWHGAAYT024929;GWHGAAYT029140;GWHGAAYT006626;GWHGAAYT054900;GWHGAAYT048977;GWHGAAYT024081;GWHGAAYT059023;GWHGAAYT003547;GWHGAAYT0…
GO:0030001	metal ion transport	1.79149	0.131456	17	GWHGAAYT009595;GWHGAAYT017973;GWHGAAYT024097;GWHGAAYT018468;GWHGAAYT011291;GWHGAAYT026160;GWHGAAYT029027;GWHGAAYT037383;GWHGAAYT013227;GWHGAAYT009717;GWHGAAYT011521;GWHGAAYT053045;GWHGAAYT044347;GWHGAAYT014767;GWHGAAYT001942;GWHGAAYT038846;GWHGAAYT046203
GO:0009086	methionine biosynthetic process	0.617236	0.951195	1	GWHGAAYT053868
GO:0019458	methionine catabolic process via 2-oxobutanoate	4.32065	0.534694	1	GWHGAAYT045931
GO:0006346	methylation-dependent chromatin silencing	1.85171	0.714032	1	GWHGAAYT021940
GO:0009556	microsporogenesis	1.41403	0.556904	6	GWHGAAYT036304;GWHGAAYT001915;GWHGAAYT040697;GWHGAAYT043290;GWHGAAYT054900;GWHGAAYT012792
GO:0001578	microtubule bundle formation	2.16033	0.672081	1	GWHGAAYT021573
GO:0000226	microtubule cytoskeleton organization	0.301441	1	1	GWHGAAYT050254
GO:0051013	microtubule severing	0.720109	0.925911	1	GWHGAAYT050254
GO:0007018	microtubule-based movement	2.55311	0.000352	26	GWHGAAYT019221;GWHGAAYT023844;GWHGAAYT031492;GWHGAAYT046984;GWHGAAYT020077;GWHGAAYT034482;GWHGAAYT012369;GWHGAAYT039145;GWHGAAYT034212;GWHGAAYT010121;GWHGAAYT039238;GWHGAAYT015165;GWHGAAYT050674;GWHGAAYT036374;GWHGAAYT011599;GWHGAAYT019222;GWHGAAYT005731;GWHGAAYT017356;GWHGAAYT025782;GWHGAAYT021573;GWHGAAYT056949;GWHGAAYT008607;GWHGAAYT002990;GWHGAAYT052844;GWHGAAYT052843;GWHGAAYT052306
GO:0007017	microtubule-based process	1.4605	0.478062	8	GWHGAAYT036768;GWHGAAYT052933;GWHGAAYT050691;GWHGAAYT018844;GWHGAAYT046588;GWHGAAYT053816;GWHGAAYT028251;GWHGAAYT056616
GO:0000266	mitochondrial fission	0.332358	1	1	GWHGAAYT033229
GO:0032543	mitochondrial translation	0.392787	1	1	LI_newGene_753
GO:0006839	mitochondrial transport	1.10315	0.714032	8	GWHGAAYT039964;GWHGAAYT056681;GWHGAAYT012375;GWHGAAYT056682;GWHGAAYT058190;GWHGAAYT054027;GWHGAAYT000287;LI_newGene_267
GO:0007067	mitotic cell cycle	1.50169	0.257548	19	GWHGAAYT030482;GWHGAAYT034417;GWHGAAYT008671;GWHGAAYT002263;GWHGAAYT006249;GWHGAAYT032057;GWHGAAYT048133;GWHGAAYT034416;GWHGAAYT049724;GWHGAAYT049815;GWHGAAYT056691;GWHGAAYT028374;GWHGAAYT056054;GWHGAAYT051468;GWHGAAYT040402;GWHGAAYT013986;GWHGAAYT005731;GWHGAAYT010753;GWHGAAYT038368
GO:0000278	mitotic cell cycle	1.72826	0.635316	2	GWHGAAYT007722;GWHGAAYT035522
GO:0000281	mitotic cytokinesis	2.59239	0.640926	1	GWHGAAYT025782
GO:0044774	mitotic DNA integrity checkpoint	1.62024	0.741006	1	GWHGAAYT034123
GO:0006312	mitotic recombination	0.405061	1	1	GWHGAAYT034123
GO:0007064	mitotic sister chromatid cohesion	1.85171	0.714032	1	GWHGAAYT030086
GO:0090307	mitotic spindle assembly	3.45652	0.174125	4	GWHGAAYT030482;GWHGAAYT056054;GWHGAAYT028374;GWHGAAYT038368
GO:0007094	mitotic spindle assembly checkpoint	1.52494	0.672081	2	GWHGAAYT041681;GWHGAAYT013986
GO:0018315	molybdenum incorporation into molybdenum-molybdopterin complex	1.99415	0.584741	2	GWHGAAYT050978;GWHGAAYT004923
GO:0006777	Mo-molybdopterin cofactor biosynthetic process	1.23447	0.741006	2	GWHGAAYT004923;GWHGAAYT050978
GO:0052651	monoacylglycerol catabolic process	3.24049	0.59743	1	GWHGAAYT005405
GO:0015749	monosaccharide transmembrane transport	2.43037	0.419605	3	GWHGAAYT014813;GWHGAAYT058546;GWHGAAYT026233
GO:0016099	monoterpenoid biosynthetic process	3.11087	0.113268	6	GWHGAAYT014010;GWHGAAYT014019;GWHGAAYT014049;GWHGAAYT014013;GWHGAAYT014016;GWHGAAYT014046
GO:0044458	motile cilium assembly	2.43037	0.419605	3	GWHGAAYT018844;GWHGAAYT046588;GWHGAAYT036768
GO:0016071	mRNA metabolic process	2.59239	0.640926	1	GWHGAAYT029839
GO:0006378	mRNA polyadenylation	0.259239	1	1	GWHGAAYT030803
GO:0006397	mRNA processing	0.162025	1	6	GWHGAAYT047256;GWHGAAYT051612;GWHGAAYT016086;GWHGAAYT005849;GWHGAAYT019294;GWHGAAYT053969
GO:0051028	mRNA transport	0.381234	1	4	GWHGAAYT050526;GWHGAAYT002267;GWHGAAYT043513;GWHGAAYT009238
GO:0010192	mucilage biosynthetic process	1.36442	0.714032	2	GWHGAAYT018868;GWHGAAYT035369
GO:0048354	mucilage biosynthetic process involved in seed coat...	1.23447	0.741006	2	GWHGAAYT018868;GWHGAAYT013735
GO:0080001	mucilage extrusion from seed coat	1.08016	0.787849	2	GWHGAAYT020520;GWHGAAYT022265
GO:0048359	mucilage metabolic process involved in seed coat...	1.44022	0.640926	3	GWHGAAYT035369;GWHGAAYT020520;GWHGAAYT022265
GO:0007275	multicellular organism development	0.933059	0.883544	37	GWHGAAYT008306;GWHGAAYT013763;GWHGAAYT053300;GWHGAAYT021747;GWHGAAYT027699;GWHGAAYT021329;GWHGAAYT048432;GWHGAAYT043111;GWHGAAYT028172;GWHGAAYT033275;GWHGAAYT001446;GWHGAAYT028174;GWHGAAYT028173;GWHGAAYT020075;GWHGAAYT049085;GWHGAAYT022392;GWHGAAYT041811;GWHGAAYT044800;GWHGAAYT040128;GWHGAAYT042510;GWHGAAYT000887;GWHGAAYT022483;GWHGAAYT012151;GWHGAAYT049219;GWHGAAYT048412;LI_newGene_1567;GWHGAAYT…
GO:0032504	multicellular organism reproduction	1.62024	0.741006	1	GWHGAAYT032476
GO:0060586	multicellular organismal iron ion homeostasis	3.24049	0.59743	1	GWHGAAYT047758
GO:0009825	multidimensional cell growth	1.06246	0.765908	5	GWHGAAYT013619;GWHGAAYT013561;GWHGAAYT050639;GWHGAAYT025071;GWHGAAYT050254
GO:0009435	NAD biosynthetic process	2.16033	0.539139	2	GWHGAAYT057051;GWHGAAYT028114
GO:0010254	nectary development	3.24049	0.59743	1	GWHGAAYT017583
GO:0009788	negative regulation of abscisic acid-activated signaling pathway...	1.2962	0.544326	10	GWHGAAYT040076;GWHGAAYT028433;GWHGAAYT012104;GWHGAAYT006583;GWHGAAYT028438;GWHGAAYT040683;GWHGAAYT000115;GWHGAAYT028404;GWHGAAYT002605;GWHGAAYT023118
GO:0010362	negative regulation of anion channel activity by...	2.59239	0.640926	1	GWHGAAYT007283
GO:0010930	negative regulation of auxin mediated signaling pathway...	1.44022	0.584741	5	GWHGAAYT002267;GWHGAAYT055010;GWHGAAYT050526;GWHGAAYT009238;GWHGAAYT043513
GO:0051782	negative regulation of cell division	1.62024	0.741006	1	GWHGAAYT034428
GO:0030308	negative regulation of cell growth	1.78786	0.478062	4	GWHGAAYT012104;GWHGAAYT028404;GWHGAAYT028433;GWHGAAYT028438
GO:0008285	negative regulation of cell proliferation	1.25438	0.714032	3	GWHGAAYT051015;GWHGAAYT020017;GWHGAAYT030803
GO:0051245	negative regulation of cellular defense response	2.59239	0.640926	1	GWHGAAYT019875
GO:0031936	negative regulation of chromatin silencing	0.58918	0.961177	1	GWHGAAYT031245
GO:2000117	negative regulation of cysteine-type endopeptidase activity	4.32065	0.534694	1	GWHGAAYT044899
GO:0031348	negative regulation of defense response	1.88157	0.252332	9	GWHGAAYT020716;GWHGAAYT055393;GWHGAAYT055396;GWHGAAYT055395;GWHGAAYT010243;GWHGAAYT021302;GWHGAAYT016933;GWHGAAYT024045;GWHGAAYT031612
GO:1900425	negative regulation of defense response to bacterium...	0.762468	0.916663	1	GWHGAAYT032802
GO:0032876	negative regulation of DNA endoreduplication	0.648098	0.939421	1	GWHGAAYT050639
GO:0043433	negative regulation of DNA-binding transcription factor activity...	0.810123	0.903413	1	GWHGAAYT019875
GO:0010105	negative regulation of ethylene-activated signaling pathway	3.24049	0.025482	9	GWHGAAYT026458;GWHGAAYT021084;GWHGAAYT009204;GWHGAAYT012766;GWHGAAYT015079;GWHGAAYT031346;GWHGAAYT002457;GWHGAAYT020716;GWHGAAYT051162
GO:0045717	negative regulation of fatty acid biosynthetic process...	2.59239	0.640926	1	GWHGAAYT042828
GO:0009910	negative regulation of flower development	0.58918	1	4	GWHGAAYT017364;GWHGAAYT021373;GWHGAAYT016086;GWHGAAYT032029
GO:0060969	negative regulation of gene silencing	1.99415	0.584741	2	GWHGAAYT005880;GWHGAAYT044247
GO:0009938	negative regulation of gibberellic acid mediated signaling...	2.04663	0.478062	3	GWHGAAYT004093;GWHGAAYT004082;GWHGAAYT006583
GO:0010373	negative regulation of gibberellin biosynthetic process	3.70342	0.363961	2	GWHGAAYT013317;GWHGAAYT046938
GO:0045926	negative regulation of growth	3.24049	0.59743	1	GWHGAAYT026008
GO:0035067	negative regulation of histone acetylation	0.682209	0.933477	1	GWHGAAYT042828
GO:0090241	negative regulation of histone H4 acetylation	6.48098	0.462475	1	GWHGAAYT021940
GO:0050777	negative regulation of immune response	2.59239	0.478062	2	GWHGAAYT005015;GWHGAAYT014179
GO:0045824	negative regulation of innate immune response	0.617236	0.951195	1	GWHGAAYT030803
GO:1901332	negative regulation of lateral root development	4.32065	0.534694	1	GWHGAAYT002457
GO:1900056	negative regulation of leaf senescence	2.71297	0.066745	9	GWHGAAYT028172;GWHGAAYT028174;GWHGAAYT028173;GWHGAAYT057767;GWHGAAYT049219;GWHGAAYT001621;GWHGAAYT013735;GWHGAAYT005023;GWHGAAYT013596
GO:1903507	negative regulation of nucleic acid-templated transcription	2.40036	0.26279	5	GWHGAAYT057272;GWHGAAYT021521;GWHGAAYT025591;GWHGAAYT014151;GWHGAAYT059086
GO:0046621	negative regulation of organ growth	1.08016	0.83445	1	GWHGAAYT019764
GO:0043069	negative regulation of programmed cell death	0.682209	0.933477	1	GWHGAAYT044899
GO:0042177	negative regulation of protein catabolic process	0.864131	0.88845	1	GWHGAAYT024045
GO:0080148	negative regulation of response to water deprivation...	0.925854	0.868632	1	GWHGAAYT013935
GO:0090071	negative regulation of ribosome biogenesis	1.85171	0.714032	1	LI_newGene_2752
GO:0010187	negative regulation of seed germination	1.26458	0.672081	4	GWHGAAYT021373;GWHGAAYT022152;GWHGAAYT005405;GWHGAAYT011572
GO:1902184	negative regulation of shoot apical meristem development...	1.2962	0.787849	1	GWHGAAYT051511
GO:0048577	negative regulation of short-day photoperiodism, flowering	1.2962	0.787849	1	GWHGAAYT017364
GO:0009968	negative regulation of signal transduction	6.48098	0.462475	1	GWHGAAYT013964
GO:0000122	negative regulation of transcription by RNA polymerase...	3.08618	0.154318	5	GWHGAAYT014105;GWHGAAYT046207;GWHGAAYT018473;GWHGAAYT053408;GWHGAAYT025554
GO:0045892	negative regulation of transcription, DNA-templated	0.921981	0.865382	17	GWHGAAYT013317;GWHGAAYT030990;GWHGAAYT020520;GWHGAAYT025579;GWHGAAYT057504;GWHGAAYT028370;GWHGAAYT027868;GWHGAAYT042828;GWHGAAYT030349;GWHGAAYT001621;GWHGAAYT039250;GWHGAAYT005015;GWHGAAYT009204;GWHGAAYT055801;GWHGAAYT014136;GWHGAAYT014179;GWHGAAYT046938
GO:0017148	negative regulation of translation	3.38138	0.082829	6	GWHGAAYT045555;GWHGAAYT045559;LI_newGene_2752;GWHGAAYT041260;GWHGAAYT032278;GWHGAAYT041105
GO:0006491	N-glycan processing	1.2962	0.726565	2	GWHGAAYT054837;GWHGAAYT001533
GO:0019358	nicotinate nucleotide salvage	4.32065	0.534694	1	GWHGAAYT057051
GO:0042128	nitrate assimilation	0.893928	0.861432	4	GWHGAAYT024816;GWHGAAYT045871;GWHGAAYT013710;GWHGAAYT007319
GO:0015706	nitrate transport	1.44022	0.640926	3	GWHGAAYT007319;GWHGAAYT033264;GWHGAAYT027154
GO:0050898	nitrile metabolic process	6.48098	0.03582	4	GWHGAAYT007115;GWHGAAYT034965;GWHGAAYT007114;GWHGAAYT007116
GO:0009877	nodulation	1.08016	0.741006	7	GWHGAAYT021267;GWHGAAYT031880;GWHGAAYT026387;GWHGAAYT016914;GWHGAAYT020277;GWHGAAYT014589;GWHGAAYT014971
GO:0010196	nonphotochemical quenching	2.88044	0.462475	2	GWHGAAYT002334;GWHGAAYT040372
GO:0018002	N-terminal peptidyl-glutamic acid acetylation	4.32065	0.534694	1	GWHGAAYT033954
GO:0017198	N-terminal peptidyl-serine acetylation	4.32065	0.534694	1	GWHGAAYT033954
GO:0031365	N-terminal protein amino acid modification	1.2962	0.787849	1	GWHGAAYT013385
GO:0031468	nuclear envelope reassembly	2.59239	0.640926	1	GWHGAAYT012578
GO:0031022	nuclear migration along microfilament	2.59239	0.478062	2	GWHGAAYT023290;GWHGAAYT023173
GO:0000184	nuclear-transcribed mRNA catabolic process, nonsense-mediated decay	1.62024	0.503456	5	GWHGAAYT006381;GWHGAAYT018656;GWHGAAYT006380;GWHGAAYT006382;GWHGAAYT047975
GO:0007000	nucleolus organization	2.16033	0.672081	1	GWHGAAYT047299
GO:0009164	nucleoside catabolic process	3.9883	0.137061	4	GWHGAAYT019346;GWHGAAYT013133;GWHGAAYT047091;GWHGAAYT014206
GO:0009116	nucleoside metabolic process	0.997074	0.822108	2	GWHGAAYT053765;GWHGAAYT044691
GO:0015858	nucleoside transport	2.88044	0.462475	2	GWHGAAYT028679;GWHGAAYT005658
GO:0006334	nucleosome assembly	0.332358	1	2	GWHGAAYT013203;GWHGAAYT046013
GO:0009165	nucleotide biosynthetic process	1.62024	0.741006	1	GWHGAAYT044691
GO:0006289	nucleotide-excision repair	0.446964	1	1	GWHGAAYT043938
GO:0006297	nucleotide-excision repair, DNA gap filling	6.48098	0.209659	2	GWHGAAYT035522;GWHGAAYT007722
GO:0006857	oligopeptide transport	1.11102	0.766273	3	GWHGAAYT044177;GWHGAAYT007319;GWHGAAYT039358
GO:0009311	oligosaccharide metabolic process	3.88859	0.052834	6	GWHGAAYT020280;GWHGAAYT051632;GWHGAAYT007762;GWHGAAYT005101;GWHGAAYT035570;GWHGAAYT007765
GO:0006730	one-carbon metabolic process	1.20576	0.709908	4	GWHGAAYT010626;GWHGAAYT035291;GWHGAAYT014295;GWHGAAYT007513
GO:0010199	organ boundary specification between lateral organs and...	1.08016	0.83445	1	GWHGAAYT027699
GO:0035265	organ growth	1.55543	0.600149	3	GWHGAAYT013535;GWHGAAYT047553;GWHGAAYT024973
GO:0051640	organelle localization	5.18478	0.26279	2	GWHGAAYT004577;GWHGAAYT042916
GO:0015695	organic cation transport	1.85171	0.714032	1	GWHGAAYT015219
GO:0007231	osmosensory signaling pathway	1.44022	0.766273	1	GWHGAAYT021708
GO:0080126	ovary septum development	6.48098	0.462475	1	GWHGAAYT032602
GO:0033611	oxalate catabolic process	4.32065	0.534694	1	GWHGAAYT017845
GO:0015729	oxaloacetate transport	3.70342	0.363961	2	GWHGAAYT000287;GWHGAAYT058190
GO:0055114	oxidation-reduction process	1.79149	0.014403	34	GWHGAAYT044103;GWHGAAYT046734;GWHGAAYT044038;GWHGAAYT002561;GWHGAAYT011703;GWHGAAYT031325;GWHGAAYT052949;GWHGAAYT024017;GWHGAAYT005617;GWHGAAYT050637;GWHGAAYT021067;GWHGAAYT024018;GWHGAAYT024005;GWHGAAYT024022;GWHGAAYT021065;GWHGAAYT023956;GWHGAAYT024001;GWHGAAYT021479;GWHGAAYT019524;GWHGAAYT005643;GWHGAAYT004215;GWHGAAYT031790;GWHGAAYT043342;GWHGAAYT047232;GWHGAAYT031326;GWHGAAYT030222;GWHGAAYT0…
GO:0009854	oxidative photosynthetic carbon pathway	1.38878	0.655239	3	GWHGAAYT055470;GWHGAAYT040855;GWHGAAYT043622
GO:0015671	oxygen transport	12.962	0.328262	1	GWHGAAYT020376
GO:0031408	oxylipin biosynthetic process	4.58138	1.56e-10	41	GWHGAAYT019672;GWHGAAYT036044;GWHGAAYT024001;GWHGAAYT051591;GWHGAAYT003242;GWHGAAYT024022;GWHGAAYT024005;GWHGAAYT024003;GWHGAAYT024018;GWHGAAYT051593;GWHGAAYT024006;GWHGAAYT005515;GWHGAAYT012356;GWHGAAYT047244;GWHGAAYT022088;GWHGAAYT024017;GWHGAAYT051601;GWHGAAYT020253;GWHGAAYT051604;GWHGAAYT051582;GWHGAAYT020257;GWHGAAYT012359;GWHGAAYT051575;GWHGAAYT051573;GWHGAAYT051577;GWHGAAYT042601;GWHGAAYT0…
GO:0015940	pantothenate biosynthetic process	8.64131	0.154318	2	GWHGAAYT004345;GWHGAAYT000730
GO:0046482	para-aminobenzoic acid metabolic process	2.59239	0.640926	1	GWHGAAYT031094
GO:0052033	pathogen-associated molecular pattern dependent induction by symbiont...	1.85171	0.714032	1	GWHGAAYT039500
GO:0007389	pattern specification process	0.810123	0.903413	1	GWHGAAYT050639
GO:0010401	pectic galactan metabolic process	4.32065	0.534694	1	GWHGAAYT001446
GO:0045489	pectin biosynthetic process	0.370342	1	2	GWHGAAYT032476;GWHGAAYT029297
GO:0045490	pectin catabolic process	1.02577	0.765745	11	GWHGAAYT026785;GWHGAAYT049975;GWHGAAYT038767;GWHGAAYT021304;GWHGAAYT059345;GWHGAAYT052816;GWHGAAYT033352;GWHGAAYT049233;GWHGAAYT001040;GWHGAAYT051680;GWHGAAYT037799
GO:0019745	pentacyclic triterpenoid biosynthetic process	5.55513	0.0097	6	GWHGAAYT059179;GWHGAAYT059157;GWHGAAYT054901;GWHGAAYT054926;GWHGAAYT059193;GWHGAAYT054927
GO:0006098	pentose-phosphate shunt	1.62024	0.640926	2	GWHGAAYT054079;GWHGAAYT028499
GO:0009052	pentose-phosphate shunt, non-oxidative branch	1.44022	0.766273	1	GWHGAAYT013239
GO:0006518	peptide metabolic process	1.08016	0.83445	1	GWHGAAYT019223
GO:0018171	peptidyl-cysteine oxidation	2.59239	0.640926	1	GWHGAAYT028238
GO:0018105	peptidyl-serine phosphorylation	0.551573	1	6	GWHGAAYT036491;GWHGAAYT049105;GWHGAAYT010263;GWHGAAYT049115;GWHGAAYT021747;GWHGAAYT022885
GO:0018107	peptidyl-threonine phosphorylation	1.11102	0.766273	3	GWHGAAYT049105;GWHGAAYT049115;GWHGAAYT022885
GO:0048441	petal development	1.44022	0.688577	2	GWHGAAYT012934;GWHGAAYT022081
GO:0048451	petal formation	2.59239	0.640926	1	GWHGAAYT030803
GO:0045851	pH reduction	1.52494	0.672081	2	GWHGAAYT054962;GWHGAAYT044183
GO:0009699	phenylpropanoid biosynthetic process	0.893928	0.863953	2	GWHGAAYT021238;GWHGAAYT036299
GO:0009698	phenylpropanoid metabolic process	0.563564	0.968009	1	GWHGAAYT050543
GO:0010088	phloem development	1.69069	0.577825	3	GWHGAAYT039435;GWHGAAYT001379;GWHGAAYT011814
GO:0090449	phloem glucosinolate loading	4.32065	0.534694	1	GWHGAAYT018864
GO:0010087	phloem or xylem histogenesis	0.308618	1	2	GWHGAAYT001446;GWHGAAYT020333
GO:0010233	phloem transport	4.32065	0.063142	5	GWHGAAYT011814;GWHGAAYT011521;GWHGAAYT024097;GWHGAAYT039435;GWHGAAYT013078
GO:0055062	phosphate ion homeostasis	2.40036	0.26279	5	GWHGAAYT013317;GWHGAAYT034787;GWHGAAYT013610;GWHGAAYT046938;GWHGAAYT011871
GO:0035435	phosphate ion transmembrane transport	4.32065	0.328262	2	GWHGAAYT058190;GWHGAAYT000287
GO:0006817	phosphate ion transport	0.740684	0.925911	2	GWHGAAYT013610;GWHGAAYT004538
GO:0006796	phosphate-containing compound metabolic process	2.43037	0.419605	3	GWHGAAYT047886;GWHGAAYT032316;GWHGAAYT032348
GO:0046473	phosphatidic acid metabolic process	3.24049	0.59743	1	GWHGAAYT021679
GO:0046470	phosphatidylcholine metabolic process	0.810123	0.903413	1	GWHGAAYT021679
GO:0046856	phosphatidylinositol dephosphorylation	2.02531	0.363961	5	GWHGAAYT009517;GWHGAAYT050950;GWHGAAYT057132;GWHGAAYT037201;GWHGAAYT026308
GO:0046854	phosphatidylinositol phosphorylation	1.23447	0.741006	2	GWHGAAYT028474;GWHGAAYT009048
GO:0015714	phosphoenolpyruvate transport	1.85171	0.714032	1	GWHGAAYT046474
GO:0015713	phosphoglycerate transmembrane transport	1.08016	0.83445	1	GWHGAAYT046474
GO:0008654	phospholipid biosynthetic process	0.301441	1	1	GWHGAAYT051550
GO:0009395	phospholipid catabolic process	1.08016	0.83445	1	GWHGAAYT047886
GO:0000160	phosphorelay signal transduction system	0.26453	1	1	GWHGAAYT012448
GO:0006793	phosphorus metabolic process	5.18478	0.26279	2	GWHGAAYT011871;GWHGAAYT034787
GO:0016310	phosphorylation	0.997074	0.853913	1	GWHGAAYT045607
GO:0010205	photoinhibition	1.94429	0.513651	3	GWHGAAYT030766;GWHGAAYT036044;GWHGAAYT036072
GO:0009640	photomorphogenesis	1.24935	0.608582	8	GWHGAAYT031361;GWHGAAYT019321;GWHGAAYT042302;GWHGAAYT056615;GWHGAAYT020017;GWHGAAYT010798;GWHGAAYT028250;GWHGAAYT051015
GO:0048573	photoperiodism, flowering	1.47295	0.441929	10	GWHGAAYT046969;GWHGAAYT054129;GWHGAAYT046979;GWHGAAYT024850;GWHGAAYT054674;GWHGAAYT019217;GWHGAAYT034057;GWHGAAYT030594;GWHGAAYT030553;GWHGAAYT013299
GO:0009853	photorespiration	0.571851	1	3	GWHGAAYT012025;GWHGAAYT030602;GWHGAAYT036083
GO:0015979	photosynthesis	2.44736	0.0005	27	GWHGAAYT036741;GWHGAAYT009088;GWHGAAYT010977;GWHGAAYT043342;GWHGAAYT042764;GWHGAAYT008367;GWHGAAYT010559;GWHGAAYT012895;GWHGAAYT036987;GWHGAAYT024361;GWHGAAYT010558;GWHGAAYT005028;GWHGAAYT034523;GWHGAAYT002334;GWHGAAYT017339;GWHGAAYT010941;GWHGAAYT006440;GWHGAAYT040311;GWHGAAYT044128;GWHGAAYT025407;GWHGAAYT042692;GWHGAAYT056810;GWHGAAYT040372;GWHGAAYT008439;GWHGAAYT055466;GWHGAAYT036908;GWHGAAYT0…
GO:0009765	photosynthesis, light harvesting	2.77756	0.337752	3	GWHGAAYT046692;GWHGAAYT054494;GWHGAAYT025529
GO:0009768	photosynthesis, light harvesting in photosystem I	5.48391	8.31e-05	11	GWHGAAYT031842;GWHGAAYT040372;GWHGAAYT035698;GWHGAAYT024092;GWHGAAYT053041;GWHGAAYT043677;GWHGAAYT002334;GWHGAAYT029075;GWHGAAYT007903;GWHGAAYT054590;GWHGAAYT056810
GO:0009769	photosynthesis, light harvesting in photosystem II	4.32065	0.534694	1	GWHGAAYT056810
GO:0009643	photosynthetic acclimation	2.77756	0.337752	3	GWHGAAYT007213;GWHGAAYT035045;GWHGAAYT001272
GO:0009767	photosynthetic electron transport chain	1.85171	0.534694	3	GWHGAAYT035698;GWHGAAYT020754;GWHGAAYT007903
GO:0009773	photosynthetic electron transport in photosystem I	1.62024	0.59743	3	GWHGAAYT006440;GWHGAAYT030818;GWHGAAYT034523
GO:0009772	photosynthetic electron transport in photosystem II	1.62024	0.741006	1	GWHGAAYT008758
GO:0009780	photosynthetic NADP+ reduction	12.962	0.076186	2	GWHGAAYT006440;GWHGAAYT034523
GO:0042550	photosystem I stabilization	6.48098	0.209659	2	GWHGAAYT034523;GWHGAAYT006440
GO:0010207	photosystem II assembly	2.46895	0.328262	4	GWHGAAYT002334;GWHGAAYT054178;GWHGAAYT040372;GWHGAAYT028620
GO:0010270	photosystem II oxygen evolving complex assembly	6.48098	0.209659	2	GWHGAAYT004413;GWHGAAYT037414
GO:0010206	photosystem II repair	1.85171	0.534694	3	GWHGAAYT054178;GWHGAAYT028620;GWHGAAYT053825
GO:0009638	phototropism	1.08016	0.787849	2	GWHGAAYT007283;GWHGAAYT034575
GO:0000914	phragmoplast assembly	6.48098	0.209659	2	GWHGAAYT012370;GWHGAAYT039960
GO:0048827	phyllome development	2.43037	0.419605	3	GWHGAAYT019851;GWHGAAYT052022;GWHGAAYT005144
GO:0042372	phylloquinone biosynthetic process	2.43037	0.419605	3	GWHGAAYT025302;GWHGAAYT046633;GWHGAAYT014263
GO:0052315	phytoalexin biosynthetic process	8.64131	0.154318	2	GWHGAAYT020666;GWHGAAYT020675
GO:0046148	pigment biosynthetic process	1.85171	0.59743	2	GWHGAAYT005591;GWHGAAYT005593
GO:0090626	plant epidermis morphogenesis	5.18478	0.26279	2	GWHGAAYT011824;GWHGAAYT039442
GO:0099402	plant organ development	0.617236	0.951195	1	GWHGAAYT046628
GO:1905393	plant organ formation	3.70342	0.154318	4	GWHGAAYT057363;GWHGAAYT021384;GWHGAAYT042664;GWHGAAYT004435
GO:1905392	plant organ morphogenesis	2.16033	0.672081	1	GWHGAAYT030788
GO:0048481	plant ovule development	1.31817	0.600149	6	GWHGAAYT039047;GWHGAAYT030788;GWHGAAYT059039;GWHGAAYT050032;GWHGAAYT049724;GWHGAAYT050973
GO:0048482	plant ovule morphogenesis	3.24049	0.59743	1	GWHGAAYT019764
GO:0009832	plant-type cell wall biogenesis	0.249268	1	1	GWHGAAYT050254
GO:0052541	plant-type cell wall cellulose metabolic process	2.59239	0.640926	1	GWHGAAYT001446
GO:0009828	plant-type cell wall loosening	3.70342	0.363961	2	GWHGAAYT019426;GWHGAAYT047145
GO:0009827	plant-type cell wall modification	0.381234	1	1	GWHGAAYT003820
GO:0009664	plant-type cell wall organization	1.8996	0.092599	17	GWHGAAYT002523;GWHGAAYT002524;GWHGAAYT007106;GWHGAAYT025933;GWHGAAYT016568;GWHGAAYT051075;GWHGAAYT015117;GWHGAAYT013627;GWHGAAYT002615;GWHGAAYT006518;GWHGAAYT053852;GWHGAAYT051259;GWHGAAYT004075;GWHGAAYT007057;GWHGAAYT018868;GWHGAAYT030863;GWHGAAYT005841
GO:0009626	plant-type hypersensitive response	1.10808	0.579536	43	GWHGAAYT013596;GWHGAAYT028373;GWHGAAYT051591;GWHGAAYT005478;GWHGAAYT012912;GWHGAAYT046954;GWHGAAYT051601;GWHGAAYT051582;GWHGAAYT020257;GWHGAAYT051575;GWHGAAYT051577;GWHGAAYT024045;GWHGAAYT047389;GWHGAAYT051593;GWHGAAYT048172;GWHGAAYT024272;GWHGAAYT007161;GWHGAAYT051604;GWHGAAYT051565;GWHGAAYT048174;GWHGAAYT024274;GWHGAAYT051581;GWHGAAYT047517;GWHGAAYT004076;GWHGAAYT043730;GWHGAAYT053604;GWHGAAYT0…
GO:0009833	plant-type primary cell wall biogenesis	2.77756	0.063142	9	GWHGAAYT034341;GWHGAAYT034336;GWHGAAYT028815;GWHGAAYT010484;GWHGAAYT026447;GWHGAAYT015063;GWHGAAYT018178;GWHGAAYT054377;GWHGAAYT059247
GO:0009834	plant-type secondary cell wall biogenesis	0.576087	1	4	GWHGAAYT050755;GWHGAAYT019639;GWHGAAYT004877;GWHGAAYT028448
GO:0042794	plastid rRNA transcription	3.24049	0.59743	1	GWHGAAYT009632
GO:0042793	plastid transcription	0.682209	0.933477	1	GWHGAAYT009632
GO:0010197	polar nucleus fusion	1.71555	0.328262	9	GWHGAAYT024424;GWHGAAYT050630;GWHGAAYT012956;GWHGAAYT041988;GWHGAAYT001575;GWHGAAYT005084;GWHGAAYT044599;GWHGAAYT049239;GWHGAAYT041986
GO:0009944	polarity specification of adaxial/abaxial axis	3.18364	0.002522	14	GWHGAAYT051259;GWHGAAYT017583;GWHGAAYT038684;GWHGAAYT048425;GWHGAAYT059354;GWHGAAYT045247;GWHGAAYT048409;GWHGAAYT039250;GWHGAAYT030788;GWHGAAYT031340;GWHGAAYT020520;GWHGAAYT012934;GWHGAAYT035241;GWHGAAYT021078
GO:0009555	pollen development	0.871881	0.916663	15	GWHGAAYT011666;GWHGAAYT026400;GWHGAAYT012681;GWHGAAYT042952;GWHGAAYT045607;GWHGAAYT018585;GWHGAAYT027917;GWHGAAYT000665;GWHGAAYT025126;GWHGAAYT017364;GWHGAAYT033979;GWHGAAYT030462;GWHGAAYT043543;GWHGAAYT034184;GWHGAAYT021521
GO:0010584	pollen exine formation	1.31817	0.600149	6	GWHGAAYT054900;GWHGAAYT033979;GWHGAAYT043290;GWHGAAYT013350;GWHGAAYT034184;GWHGAAYT004240
GO:0009846	pollen germination	1.04292	0.765745	7	GWHGAAYT025393;GWHGAAYT037613;GWHGAAYT037614;GWHGAAYT037603;GWHGAAYT028998;GWHGAAYT054550;GWHGAAYT058912
GO:0048235	pollen sperm cell differentiation	0.418128	1	1	GWHGAAYT034881
GO:0048868	pollen tube development	0.518478	0.986363	1	GWHGAAYT037479
GO:0009860	pollen tube growth	0.821533	0.929447	9	GWHGAAYT037603;GWHGAAYT034830;GWHGAAYT042112;GWHGAAYT003916;GWHGAAYT042916;GWHGAAYT006843;GWHGAAYT054550;GWHGAAYT028998;GWHGAAYT004577
GO:0010183	pollen tube guidance	0.602882	0.979171	2	GWHGAAYT041803;GWHGAAYT041822
GO:0010483	pollen tube reception	1.72826	0.513651	4	GWHGAAYT012104;GWHGAAYT028404;GWHGAAYT028433;GWHGAAYT028438
GO:0006598	polyamine catabolic process	5.55513	0.128412	3	GWHGAAYT034166;GWHGAAYT033988;GWHGAAYT030873
GO:0015846	polyamine transport	3.53508	0.252332	3	GWHGAAYT006145;GWHGAAYT041686;GWHGAAYT041945
GO:0016094	polyprenol biosynthetic process	2.16033	0.672081	1	GWHGAAYT034792
GO:0000272	polysaccharide catabolic process	2.74951	0.010484	14	GWHGAAYT017678;GWHGAAYT002072;GWHGAAYT050269;GWHGAAYT037991;GWHGAAYT002075;GWHGAAYT056964;GWHGAAYT056972;GWHGAAYT037988;GWHGAAYT037993;GWHGAAYT002070;GWHGAAYT056970;GWHGAAYT002068;GWHGAAYT032068;GWHGAAYT032069
GO:0009958	positive gravitropism	1.08016	0.765908	4	GWHGAAYT028250;GWHGAAYT047260;GWHGAAYT056615;GWHGAAYT005144
GO:0009789	positive regulation of abscisic acid-activated signaling pathway...	2.54156	0.068125	10	GWHGAAYT056254;GWHGAAYT056248;GWHGAAYT023530;GWHGAAYT024897;GWHGAAYT042601;GWHGAAYT013439;GWHGAAYT042591;GWHGAAYT030780;GWHGAAYT021679;GWHGAAYT024731
GO:0031542	positive regulation of anthocyanin biosynthetic process	2.59239	0.640926	1	GWHGAAYT005342
GO:0010929	positive regulation of auxin mediated signaling pathway...	0.997074	0.853913	1	GWHGAAYT019928
GO:0090355	positive regulation of auxin metabolic process	8.64131	0.154318	2	GWHGAAYT050755;GWHGAAYT019639
GO:1900459	positive regulation of brassinosteroid mediated signaling pathway...	1.2962	0.787849	1	GWHGAAYT049373
GO:1901183	positive regulation of camalexin biosynthetic process	12.962	0.328262	1	GWHGAAYT020716
GO:0071158	positive regulation of cell cycle arrest	1.85171	0.714032	1	GWHGAAYT042828
GO:0010942	positive regulation of cell death	2.16033	0.222779	7	GWHGAAYT020716;GWHGAAYT058698;GWHGAAYT046359;GWHGAAYT018591;GWHGAAYT018827;GWHGAAYT009220;GWHGAAYT009219
GO:0051781	positive regulation of cell division	1.44022	0.766273	1	GWHGAAYT047134
GO:0010455	positive regulation of cell fate commitment	6.48098	0.462475	1	GWHGAAYT004877
GO:0008284	positive regulation of cell proliferation	1.15217	0.724876	4	LI_newGene_1567;GWHGAAYT024973;LI_newGene_1426;GWHGAAYT013535
GO:0031349	positive regulation of defense response	1.52494	0.672081	2	GWHGAAYT018591;GWHGAAYT046359
GO:1902479	positive regulation of defense response to bacterium,...	7.77718	0.063142	3	GWHGAAYT056254;GWHGAAYT056248;GWHGAAYT030780
GO:1900426	positive regulation of defense response to bacterium...	0.733696	0.933477	3	GWHGAAYT020716;GWHGAAYT028163;GWHGAAYT046954
GO:1900367	positive regulation of defense response to insect...	7.77718	0.063142	3	GWHGAAYT020716;GWHGAAYT054129;GWHGAAYT024850
GO:1902290	positive regulation of defense response to oomycetes...	1.21518	0.714032	3	GWHGAAYT014971;GWHGAAYT028163;GWHGAAYT026387
GO:0002230	positive regulation of defense response to virus...	2.35672	0.528552	2	GWHGAAYT049200;GWHGAAYT028163
GO:0045962	positive regulation of development, heterochronic	1.85171	0.59743	2	GWHGAAYT019050;GWHGAAYT057500
GO:1901537	positive regulation of DNA demethylation	1.62024	0.741006	1	GWHGAAYT007217
GO:0051091	positive regulation of DNA-binding transcription factor activity...	3.24049	0.59743	1	GWHGAAYT047539
GO:0009963	positive regulation of flavonoid biosynthetic process	2.07391	0.419605	4	GWHGAAYT029892;GWHGAAYT030374;GWHGAAYT029489;GWHGAAYT059212
GO:1900386	positive regulation of flavonol biosynthetic process	1.62024	0.741006	1	GWHGAAYT021472
GO:0009911	positive regulation of flower development	0.63539	1	5	GWHGAAYT052022;GWHGAAYT042661;GWHGAAYT045499;GWHGAAYT019851;GWHGAAYT057361
GO:0009939	positive regulation of gibberellic acid mediated signaling...	2.35672	0.528552	2	GWHGAAYT037320;GWHGAAYT009656
GO:0045927	positive regulation of growth	6.48098	0.462475	1	GWHGAAYT039916
GO:0043547	positive regulation of GTPase activity	2.88044	0.245061	4	GWHGAAYT056248;GWHGAAYT030780;GWHGAAYT013964;GWHGAAYT056254
GO:0035066	positive regulation of histone acetylation	1.44022	0.766273	1	GWHGAAYT042828
GO:0051574	positive regulation of histone H3-K9 methylation	6.48098	0.462475	1	GWHGAAYT021940
GO:0010726	positive regulation of hydrogen peroxide metabolic process...	1.44022	0.640926	3	GWHGAAYT009219;GWHGAAYT009220;GWHGAAYT058698
GO:1900057	positive regulation of leaf senescence	3.88859	0.212894	3	GWHGAAYT048412;GWHGAAYT028163;GWHGAAYT048432
GO:0046622	positive regulation of organ growth	2.35672	0.528552	2	GWHGAAYT024973;GWHGAAYT013535
GO:0043068	positive regulation of programmed cell death	0.462927	1	1	GWHGAAYT001669
GO:1901002	positive regulation of response to salt stress...	2.99122	0.328262	3	GWHGAAYT030780;GWHGAAYT056248;GWHGAAYT056254
GO:1902584	positive regulation of response to water deprivation...	1.62024	0.741006	1	GWHGAAYT039916
GO:0080151	positive regulation of salicylic acid mediated signaling...	4.32065	0.534694	1	GWHGAAYT020716
GO:0010030	positive regulation of seed germination	0.893928	0.863953	2	GWHGAAYT031094;GWHGAAYT017845
GO:2000273	positive regulation of signaling receptor activity	3.24049	0.59743	1	GWHGAAYT030777
GO:1901430	positive regulation of syringal lignin biosynthetic process...	6.48098	0.209659	2	GWHGAAYT057645;GWHGAAYT055935
GO:0045944	positive regulation of transcription by RNA polymerase...	0.21724	1	3	GWHGAAYT042828;GWHGAAYT017364;GWHGAAYT001858
GO:0045893	positive regulation of transcription, DNA-templated	0.940788	0.855337	27	GWHGAAYT006583;GWHGAAYT001858;GWHGAAYT035774;GWHGAAYT041260;GWHGAAYT018749;GWHGAAYT032278;GWHGAAYT007062;GWHGAAYT018276;GWHGAAYT019375;GWHGAAYT007034;GWHGAAYT039307;GWHGAAYT050291;GWHGAAYT046489;GWHGAAYT000887;GWHGAAYT041105;GWHGAAYT025638;GWHGAAYT049085;GWHGAAYT050890;GWHGAAYT030462;GWHGAAYT007070;GWHGAAYT007030;GWHGAAYT045954;GWHGAAYT045976;GWHGAAYT047098;GWHGAAYT019356;GWHGAAYT050857;GWHGAAYT0…
GO:0090358	positive regulation of tryptophan metabolic process	8.64131	0.154318	2	GWHGAAYT019639;GWHGAAYT050755
GO:1904668	positive regulation of ubiquitin protein ligase activity...	1.2962	0.787849	1	GWHGAAYT002263
GO:0051512	positive regulation of unidimensional cell growth	1.2962	0.787849	1	GWHGAAYT020520
GO:0009791	post-embryonic development	0.484559	1	4	GWHGAAYT028404;GWHGAAYT028433;GWHGAAYT028438;GWHGAAYT012104
GO:0006301	postreplication repair	1.08016	0.83445	1	GWHGAAYT049815
GO:0055075	potassium ion homeostasis	2.74951	0.124615	7	GWHGAAYT049115;GWHGAAYT049105;GWHGAAYT009683;GWHGAAYT033264;GWHGAAYT012468;GWHGAAYT026068;GWHGAAYT027154
GO:0010107	potassium ion import	0.925854	0.868632	1	GWHGAAYT031415
GO:0071805	potassium ion transmembrane transport	2.77756	0.337752	3	GWHGAAYT009683;GWHGAAYT012468;GWHGAAYT026068
GO:0006813	potassium ion transport	0.486074	1	3	GWHGAAYT031415;GWHGAAYT018064;GWHGAAYT039196
GO:0010072	primary shoot apical meristem specification	0.648098	0.957471	2	GWHGAAYT036831;GWHGAAYT009211
GO:0010023	proanthocyanidin biosynthetic process	5.67086	0.00295	7	GWHGAAYT056700;GWHGAAYT050536;GWHGAAYT029189;GWHGAAYT055110;GWHGAAYT002280;GWHGAAYT002276;GWHGAAYT024861
GO:0010067	procambium histogenesis	2.99122	0.128412	6	GWHGAAYT026308;GWHGAAYT042697;GWHGAAYT049942;GWHGAAYT001723;GWHGAAYT057132;GWHGAAYT042766
GO:0010599	production of lsiRNA involved in RNA interference...	3.24049	0.59743	1	GWHGAAYT025040
GO:0030422	production of siRNA involved in RNA interference...	1.24634	0.659585	5	GWHGAAYT054391;GWHGAAYT004320;GWHGAAYT058135;GWHGAAYT008710;GWHGAAYT006403
GO:0010267	production of ta-siRNAs involved in RNA interference...	0.462927	1	1	GWHGAAYT025040
GO:0012501	programmed cell death	0.648098	0.939421	1	GWHGAAYT021679
GO:0097468	programmed cell death in response to reactive...	5.55513	0.128412	3	GWHGAAYT033346;GWHGAAYT021457;GWHGAAYT031773
GO:0006561	proline biosynthetic process	0.810123	0.903413	1	GWHGAAYT005023
GO:0010133	proline catabolic process to glutamate	1.85171	0.714032	1	GWHGAAYT054094
GO:0015824	proline transport	4.32065	0.534694	1	GWHGAAYT001418
GO:0043161	proteasome-mediated ubiquitin-dependent protein catabolic process	1.33735	0.21869	39	GWHGAAYT017583;GWHGAAYT030539;GWHGAAYT044899;GWHGAAYT018585;GWHGAAYT043082;GWHGAAYT026882;GWHGAAYT006697;GWHGAAYT030459;GWHGAAYT046016;GWHGAAYT058212;GWHGAAYT032475;GWHGAAYT023116;GWHGAAYT023669;GWHGAAYT024731;GWHGAAYT013439;GWHGAAYT014563;GWHGAAYT009129;GWHGAAYT019536;GWHGAAYT020679;GWHGAAYT049490;GWHGAAYT024897;GWHGAAYT018897;GWHGAAYT036766;GWHGAAYT012578;GWHGAAYT045815;GWHGAAYT017934;GWHGAAYT0…
GO:0046777	protein autophosphorylation	1.3284	0.277091	33	GWHGAAYT026045;GWHGAAYT001148;GWHGAAYT031494;GWHGAAYT044097;GWHGAAYT028404;GWHGAAYT051680;GWHGAAYT042766;GWHGAAYT057363;GWHGAAYT049441;GWHGAAYT040076;GWHGAAYT019815;GWHGAAYT012104;GWHGAAYT004435;GWHGAAYT028438;GWHGAAYT054686;GWHGAAYT042664;GWHGAAYT021384;GWHGAAYT034618;GWHGAAYT019356;GWHGAAYT010263;GWHGAAYT036491;GWHGAAYT049590;GWHGAAYT047098;GWHGAAYT010444;GWHGAAYT042697;GWHGAAYT028433;GWHGAAYT0…
GO:0051865	protein autoubiquitination	1.66179	0.478062	5	GWHGAAYT023116;GWHGAAYT016925;GWHGAAYT008034;GWHGAAYT010233;GWHGAAYT010235
GO:0030163	protein catabolic process	0.979683	0.793403	13	GWHGAAYT049011;GWHGAAYT021697;GWHGAAYT047560;GWHGAAYT033875;GWHGAAYT023766;GWHGAAYT024864;GWHGAAYT016886;GWHGAAYT009594;GWHGAAYT035426;GWHGAAYT046889;GWHGAAYT051065;GWHGAAYT023758;GWHGAAYT033818
GO:0051259	protein complex oligomerization	4.86074	0.154318	3	GWHGAAYT053164;GWHGAAYT053161;GWHGAAYT053166
GO:0006517	protein deglycosylation	1.08016	0.83445	1	GWHGAAYT001533
GO:0016579	protein deubiquitination	0.405061	1	4	GWHGAAYT042966;GWHGAAYT014306;GWHGAAYT014303;GWHGAAYT001396
GO:0006457	protein folding	0.629221	1	10	GWHGAAYT012912;GWHGAAYT055471;GWHGAAYT006007;GWHGAAYT001749;GWHGAAYT039500;GWHGAAYT036724;GWHGAAYT030079;GWHGAAYT044007;GWHGAAYT013462;GWHGAAYT040335
GO:0034975	protein folding in endoplasmic reticulum	6.48098	0.462475	1	GWHGAAYT005194
GO:0006486	protein glycosylation	1.15217	0.672081	8	GWHGAAYT054837;GWHGAAYT014971;GWHGAAYT023439;GWHGAAYT025061;GWHGAAYT034792;GWHGAAYT001446;GWHGAAYT023440;GWHGAAYT026387
GO:0051289	protein homotetramerization	2.88044	0.245061	4	GWHGAAYT014263;GWHGAAYT026386;GWHGAAYT046190;GWHGAAYT045931
GO:0045037	protein import into chloroplast stroma	1.05097	0.787849	3	GWHGAAYT050978;GWHGAAYT028651;GWHGAAYT004923
GO:0045038	protein import into chloroplast thylakoid membrane	1.44022	0.766273	1	GWHGAAYT012696
GO:0030150	protein import into mitochondrial matrix	0.893928	0.863953	2	GWHGAAYT055144;GWHGAAYT023263
GO:0006606	protein import into nucleus	0.545767	1	4	GWHGAAYT043513;GWHGAAYT009238;GWHGAAYT002267;GWHGAAYT050526
GO:0007205	protein kinase C-activating G-protein coupled receptor signaling...	1.17836	0.807834	1	GWHGAAYT028674
GO:0072661	protein localization to plasma membrane	6.48098	0.209659	2	GWHGAAYT016933;GWHGAAYT010243
GO:0051604	protein maturation	1.08016	0.83445	1	GWHGAAYT044855
GO:0097428	protein maturation by iron-sulfur cluster transfer	2.59239	0.478062	2	GWHGAAYT016774;GWHGAAYT044855
GO:0019538	protein metabolic process	0.446964	1	1	GWHGAAYT026960
GO:0018279	protein N-linked glycosylation via asparagine	1.76754	0.540533	3	GWHGAAYT035570;GWHGAAYT007765;GWHGAAYT007762
GO:0018258	protein O-linked glycosylation via hydroxyproline	0.682209	0.933477	1	GWHGAAYT013735
GO:0006468	protein phosphorylation	1.38935	0.021886	88	GWHGAAYT035937;GWHGAAYT044078;GWHGAAYT048258;GWHGAAYT043015;GWHGAAYT044075;GWHGAAYT041656;GWHGAAYT043058;GWHGAAYT054244;GWHGAAYT023612;GWHGAAYT031496;GWHGAAYT041803;GWHGAAYT036663;GWHGAAYT042697;GWHGAAYT005677;GWHGAAYT022885;GWHGAAYT031188;GWHGAAYT005678;GWHGAAYT034618;GWHGAAYT049373;GWHGAAYT005739;GWHGAAYT044094;GWHGAAYT035940;GWHGAAYT005682;GWHGAAYT036785;GWHGAAYT010501;GWHGAAYT025744;GWHGAAYT0…
GO:0051258	protein polymerization	4.32065	0.328262	2	GWHGAAYT046407;GWHGAAYT015219
GO:0000209	protein polyubiquitination	0.494731	1	5	GWHGAAYT036109;GWHGAAYT049535;GWHGAAYT036343;GWHGAAYT049485;GWHGAAYT039082
GO:0016485	protein processing	0.997074	0.807834	3	GWHGAAYT003352;GWHGAAYT003351;GWHGAAYT041505
GO:0042026	protein refolding	0.997074	0.853913	1	GWHGAAYT013462
GO:0009306	protein secretion	0.563564	0.968009	1	GWHGAAYT012696
GO:0050821	protein stabilization	1.72826	0.635316	2	GWHGAAYT006440;GWHGAAYT034523
GO:0006612	protein targeting to membrane	1.99415	0.584741	2	GWHGAAYT016933;GWHGAAYT010243
GO:0006626	protein targeting to mitochondrion	0.682209	0.933477	1	GWHGAAYT055144
GO:0006623	protein targeting to vacuole	0.439389	1	2	GWHGAAYT039196;GWHGAAYT035003
GO:0036290	protein trans-autophosphorylation	3.24049	0.59743	1	GWHGAAYT034428
GO:0015031	protein transport	0.433587	1	19	GWHGAAYT034830;GWHGAAYT032176;GWHGAAYT039184;GWHGAAYT006880;GWHGAAYT046407;GWHGAAYT055270;GWHGAAYT019003;GWHGAAYT006843;GWHGAAYT058333;GWHGAAYT032380;GWHGAAYT005039;GWHGAAYT008848;GWHGAAYT039842;GWHGAAYT037825;GWHGAAYT032397;GWHGAAYT050396;GWHGAAYT036559;GWHGAAYT022687;GWHGAAYT000266
GO:0043953	protein transport by the Tat complex	2.59239	0.640926	1	GWHGAAYT012696
GO:0016567	protein ubiquitination	1.00065	0.766273	43	GWHGAAYT021084;GWHGAAYT005330;GWHGAAYT056020;GWHGAAYT047758;GWHGAAYT016925;GWHGAAYT017934;GWHGAAYT042952;GWHGAAYT036766;GWHGAAYT034575;GWHGAAYT019536;GWHGAAYT024897;GWHGAAYT030582;GWHGAAYT043932;GWHGAAYT010233;GWHGAAYT056093;GWHGAAYT032737;GWHGAAYT008034;GWHGAAYT050280;GWHGAAYT037321;GWHGAAYT051883;GWHGAAYT010235;GWHGAAYT028732;GWHGAAYT018493;GWHGAAYT051451;GWHGAAYT002263;GWHGAAYT030539;GWHGAAYT0…
GO:0018298	protein-chromophore linkage	2.07391	0.063142	16	GWHGAAYT043702;GWHGAAYT024092;GWHGAAYT053041;GWHGAAYT002334;GWHGAAYT007283;GWHGAAYT029075;GWHGAAYT018098;GWHGAAYT046692;GWHGAAYT056810;GWHGAAYT043677;GWHGAAYT043701;GWHGAAYT025529;GWHGAAYT054494;GWHGAAYT054590;GWHGAAYT040372;GWHGAAYT031842
GO:0065004	protein-DNA complex assembly	4.32065	0.534694	1	GWHGAAYT042828
GO:0017006	protein-tetrapyrrole linkage	2.35672	0.528552	2	GWHGAAYT043701;GWHGAAYT043702
GO:0006508	proteolysis	1.1304	0.640926	15	GWHGAAYT026386;GWHGAAYT033818;GWHGAAYT009594;GWHGAAYT053825;GWHGAAYT024864;GWHGAAYT023758;GWHGAAYT016886;GWHGAAYT047560;GWHGAAYT033875;GWHGAAYT023766;GWHGAAYT051065;GWHGAAYT049011;GWHGAAYT021697;GWHGAAYT035426;GWHGAAYT019089
GO:0051603	proteolysis involved in cellular protein catabolic process...	0.518478	1	4	GWHGAAYT025617;GWHGAAYT053997;GWHGAAYT024665;GWHGAAYT002473
GO:0010068	protoderm histogenesis	5.76087	0.053083	4	GWHGAAYT021384;GWHGAAYT004435;GWHGAAYT042664;GWHGAAYT057363
GO:0015992	proton transmembrane transport	0.810123	0.898517	2	GWHGAAYT058190;GWHGAAYT000287
GO:0009954	proximal/distal pattern formation	4.86074	0.154318	3	GWHGAAYT022081;GWHGAAYT017583;GWHGAAYT012934
GO:0006145	purine nucleobase catabolic process	2.35672	0.528552	2	GWHGAAYT043942;GWHGAAYT043936
GO:0006863	purine nucleobase transport	0.864131	0.88845	1	GWHGAAYT001578
GO:0006152	purine nucleoside catabolic process	8.64131	0.154318	2	GWHGAAYT010041;GWHGAAYT026092
GO:0009443	pyridoxal 5'-phosphate salvage	4.32065	0.534694	1	GWHGAAYT010583
GO:0042823	pyridoxal phosphate biosynthetic process	3.24049	0.280143	3	GWHGAAYT035186;GWHGAAYT011875;GWHGAAYT029995
GO:0008615	pyridoxine biosynthetic process	3.24049	0.59743	1	GWHGAAYT010583
GO:0008614	pyridoxine metabolic process	6.48098	0.462475	1	GWHGAAYT035186
GO:0006206	pyrimidine nucleobase metabolic process	0.925854	0.868632	1	GWHGAAYT006392
GO:0043097	pyrimidine nucleoside salvage	1.85171	0.714032	1	GWHGAAYT006392
GO:0006221	pyrimidine nucleotide biosynthetic process	1.62024	0.741006	1	GWHGAAYT038213
GO:0006090	pyruvate metabolic process	1.44022	0.766273	1	GWHGAAYT046190
GO:0009956	radial pattern formation	1.94429	0.513651	3	GWHGAAYT035241;GWHGAAYT030788;GWHGAAYT040802
GO:0006898	receptor-mediated endocytosis	2.16033	0.462475	3	GWHGAAYT005181;GWHGAAYT043675;GWHGAAYT019683
GO:0007131	reciprocal meiotic recombination	0.432065	1	2	GWHGAAYT054258;GWHGAAYT054201
GO:0048544	recognition of pollen	3.04606	9.95e-10	47	GWHGAAYT043016;GWHGAAYT005678;GWHGAAYT028695;GWHGAAYT020172;GWHGAAYT011740;GWHGAAYT044079;GWHGAAYT005677;GWHGAAYT043030;GWHGAAYT039323;GWHGAAYT005682;GWHGAAYT044094;GWHGAAYT035940;GWHGAAYT043078;GWHGAAYT054281;GWHGAAYT043071;GWHGAAYT008952;GWHGAAYT008963;GWHGAAYT039334;GWHGAAYT044099;GWHGAAYT044075;GWHGAAYT043060;GWHGAAYT005681;GWHGAAYT043015;GWHGAAYT043058;GWHGAAYT011714;GWHGAAYT044066;GWHGAAYT0…
GO:0010017	red or far-red light signaling pathway	0.392787	1	1	GWHGAAYT051883
GO:0009585	red, far-red light phototransduction	0.321371	1	3	GWHGAAYT043702;GWHGAAYT051883;GWHGAAYT043701
GO:0019253	reductive pentose-phosphate cycle	0.948436	0.83445	3	GWHGAAYT030602;GWHGAAYT053339;GWHGAAYT027690
GO:0003002	regionalization	6.48098	0.462475	1	GWHGAAYT004877
GO:0009787	regulation of abscisic acid-activated signaling pathway	0.997074	0.822108	2	GWHGAAYT023290;GWHGAAYT023173
GO:0010359	regulation of anion channel activity	0.682209	0.933477	1	GWHGAAYT043675
GO:2000012	regulation of auxin polar transport	0.446964	1	1	GWHGAAYT042984
GO:0030155	regulation of cell adhesion	4.32065	0.534694	1	GWHGAAYT051259
GO:0051726	regulation of cell cycle	0.324049	1	1	GWHGAAYT054272
GO:0010941	regulation of cell death	12.962	0.328262	1	GWHGAAYT020193
GO:0051302	regulation of cell division	0.432065	1	1	GWHGAAYT051259
GO:0001558	regulation of cell growth	0.925854	0.868632	1	GWHGAAYT051259
GO:0042127	regulation of cell proliferation	1.69069	0.442087	6	GWHGAAYT014226;GWHGAAYT022373;GWHGAAYT013964;GWHGAAYT025671;GWHGAAYT020061;GWHGAAYT042828
GO:0008360	regulation of cell shape	0.216033	1	1	GWHGAAYT006201
GO:0008361	regulation of cell size	0.762468	0.925911	3	GWHGAAYT056615;GWHGAAYT028250;GWHGAAYT000966
GO:1903338	regulation of cell wall organization or biogenesis...	1.85171	0.714032	1	GWHGAAYT031492
GO:1900067	regulation of cellular response to alkaline pH...	6.48098	0.462475	1	GWHGAAYT021521
GO:0010380	regulation of chlorophyll biosynthetic process	0.540082	0.979171	1	GWHGAAYT021373
GO:0031347	regulation of defense response	1.95126	0.124615	14	GWHGAAYT002990;GWHGAAYT040128;GWHGAAYT057272;GWHGAAYT021521;GWHGAAYT057504;GWHGAAYT043082;GWHGAAYT046660;GWHGAAYT055801;GWHGAAYT044899;GWHGAAYT030349;GWHGAAYT050291;GWHGAAYT018906;GWHGAAYT059086;GWHGAAYT001621
GO:2000071	regulation of defense response by callose deposition...	1.44022	0.766273	1	GWHGAAYT019815
GO:1900424	regulation of defense response to bacterium	3.24049	0.199125	4	GWHGAAYT037456;GWHGAAYT009758;GWHGAAYT053413;GWHGAAYT040076
GO:1900150	regulation of defense response to fungus	1.71785	0.26279	11	GWHGAAYT026387;GWHGAAYT057767;GWHGAAYT019815;GWHGAAYT053413;GWHGAAYT032802;GWHGAAYT014971;GWHGAAYT009758;GWHGAAYT049839;GWHGAAYT040076;GWHGAAYT013596;GWHGAAYT037456
GO:0050688	regulation of defense response to virus	1.2962	0.787849	1	GWHGAAYT036617
GO:0040034	regulation of development, heterochronic	4.32065	0.534694	1	GWHGAAYT025040
GO:0044030	regulation of DNA methylation	0.341104	1	1	GWHGAAYT021940
GO:0006275	regulation of DNA replication	1.62024	0.741006	1	GWHGAAYT006925
GO:0043620	regulation of DNA-templated transcription in response to...	10.8016	0.000608	5	GWHGAAYT053408;GWHGAAYT025554;GWHGAAYT014105;GWHGAAYT018473;GWHGAAYT046207
GO:0045995	regulation of embryonic development	0.462927	1	1	GWHGAAYT020520
GO:0030100	regulation of endocytosis	1.62024	0.640926	2	GWHGAAYT049839;GWHGAAYT006697
GO:2000014	regulation of endosperm development	2.59239	0.640926	1	GWHGAAYT013203
GO:0009962	regulation of flavonoid biosynthetic process	3.24049	0.59743	1	GWHGAAYT005342
GO:0010080	regulation of floral meristem growth	5.18478	0.26279	2	GWHGAAYT019563;GWHGAAYT042247
GO:0009909	regulation of flower development	0.720109	0.989656	8	GWHGAAYT032370;GWHGAAYT043095;GWHGAAYT013373;GWHGAAYT045581;GWHGAAYT020520;GWHGAAYT038684;GWHGAAYT059354;GWHGAAYT045247
GO:0010468	regulation of gene expression	0.432065	1	5	GWHGAAYT021373;GWHGAAYT051680;GWHGAAYT032279;GWHGAAYT045607;GWHGAAYT046121
GO:0006349	regulation of gene expression by genetic imprinting...	0.960145	0.83445	2	GWHGAAYT021940;GWHGAAYT032029
GO:0010371	regulation of gibberellin biosynthetic process	8.64131	0.154318	2	GWHGAAYT020017;GWHGAAYT051015
GO:0040008	regulation of growth	0.732832	1	16	GWHGAAYT031411;GWHGAAYT038854;GWHGAAYT043111;GWHGAAYT048432;GWHGAAYT049077;GWHGAAYT018900;GWHGAAYT025687;GWHGAAYT014238;GWHGAAYT032214;GWHGAAYT054751;GWHGAAYT025686;GWHGAAYT025814;GWHGAAYT041811;GWHGAAYT021747;GWHGAAYT041022;GWHGAAYT048412
GO:0040009	regulation of growth rate	4.98537	0.037998	5	GWHGAAYT032011;GWHGAAYT013535;GWHGAAYT024973;GWHGAAYT031975;GWHGAAYT031001
GO:0043087	regulation of GTPase activity	2.59239	0.640926	1	GWHGAAYT001705
GO:0010310	regulation of hydrogen peroxide metabolic process	0.785573	0.905022	2	GWHGAAYT020716;GWHGAAYT018827
GO:0045088	regulation of innate immune response	4.32065	0.534694	1	GWHGAAYT039250
GO:0051453	regulation of intracellular pH	1.67251	0.534694	4	GWHGAAYT058827;GWHGAAYT009683;GWHGAAYT026068;GWHGAAYT012468
GO:2000022	regulation of jasmonic acid mediated signaling pathway...	2.52916	0.124615	8	GWHGAAYT025591;GWHGAAYT014151;GWHGAAYT059086;GWHGAAYT057732;GWHGAAYT043368;GWHGAAYT021521;GWHGAAYT057272;GWHGAAYT020716
GO:2000024	regulation of leaf development	2.46895	0.132377	8	GWHGAAYT048409;GWHGAAYT048425;GWHGAAYT038684;GWHGAAYT020520;GWHGAAYT031340;GWHGAAYT021078;GWHGAAYT045247;GWHGAAYT059354
GO:1901371	regulation of leaf morphogenesis	1.2962	0.787849	1	GWHGAAYT049172
GO:1900055	regulation of leaf senescence	3.24049	0.280143	3	GWHGAAYT053413;GWHGAAYT037456;GWHGAAYT009758
GO:1901141	regulation of lignin biosynthetic process	6.48098	0.011541	5	GWHGAAYT021067;GWHGAAYT031326;GWHGAAYT021065;GWHGAAYT030222;GWHGAAYT021066
GO:0042391	regulation of membrane potential	1.26802	0.59743	9	GWHGAAYT031700;GWHGAAYT002105;GWHGAAYT050360;GWHGAAYT002109;GWHGAAYT057308;GWHGAAYT050339;GWHGAAYT031415;GWHGAAYT037579;GWHGAAYT001205
GO:0048509	regulation of meristem development	0.810123	0.903413	1	GWHGAAYT001858
GO:0010075	regulation of meristem growth	1.36442	0.714032	2	GWHGAAYT053240;GWHGAAYT043240
GO:0009934	regulation of meristem structural organization	2.22205	0.257548	6	GWHGAAYT056157;GWHGAAYT005892;GWHGAAYT042247;GWHGAAYT044257;GWHGAAYT019563;GWHGAAYT042828
GO:0007346	regulation of mitotic cell cycle	0.810123	0.903413	1	GWHGAAYT013986
GO:0030071	regulation of mitotic metaphase/anaphase transition	2.35672	0.528552	2	GWHGAAYT036109;GWHGAAYT036343
GO:0060236	regulation of mitotic spindle organization	4.32065	0.114737	4	GWHGAAYT030482;GWHGAAYT056054;GWHGAAYT028374;GWHGAAYT038368
GO:0051513	regulation of monopolar cell growth	3.70342	0.363961	2	GWHGAAYT037151;GWHGAAYT028421
GO:0051171	regulation of nitrogen compound metabolic process	2.59239	0.640926	1	GWHGAAYT021373
GO:0046620	regulation of organ growth	3.24049	0.419605	2	GWHGAAYT021302;GWHGAAYT031612
GO:0006885	regulation of pH	0.602882	0.979171	2	GWHGAAYT018064;GWHGAAYT039196
GO:2000762	regulation of phenylpropanoid metabolic process	1.72826	0.635316	2	GWHGAAYT034281;GWHGAAYT034268
GO:2000028	regulation of photoperiodism, flowering	2.65886	0.10001	8	GWHGAAYT028172;GWHGAAYT009758;GWHGAAYT028173;GWHGAAYT028174;GWHGAAYT053413;GWHGAAYT032120;GWHGAAYT037456;GWHGAAYT049219
GO:1905428	regulation of plant organ formation	6.48098	0.462475	1	GWHGAAYT052928
GO:1905421	regulation of plant organ morphogenesis	4.32065	0.534694	1	GWHGAAYT051259
GO:0080092	regulation of pollen tube growth	0.563564	0.993596	2	GWHGAAYT042112;GWHGAAYT003916
GO:0043266	regulation of potassium ion transport	5.18478	0.26279	2	GWHGAAYT049115;GWHGAAYT049105
GO:2000029	regulation of proanthocyanidin biosynthetic process	12.962	0.328262	1	GWHGAAYT005342
GO:0043067	regulation of programmed cell death	2.59239	0.176271	6	GWHGAAYT001702;GWHGAAYT023758;GWHGAAYT023766;GWHGAAYT043082;GWHGAAYT047560;GWHGAAYT033818
GO:0030162	regulation of proteolysis	1.5072	0.539139	5	GWHGAAYT043368;GWHGAAYT018897;GWHGAAYT020679;GWHGAAYT018585;GWHGAAYT017583
GO:0010155	regulation of proton transport	1.2962	0.787849	1	GWHGAAYT007283
GO:1903426	regulation of reactive oxygen species biosynthetic process...	3.24049	0.59743	1	GWHGAAYT006697
GO:2000377	regulation of reactive oxygen species metabolic process...	0.997074	0.807834	3	GWHGAAYT009517;GWHGAAYT037201;GWHGAAYT053718
GO:0032107	regulation of response to nutrient levels	10.8016	0.000608	5	GWHGAAYT018473;GWHGAAYT046207;GWHGAAYT053408;GWHGAAYT025554;GWHGAAYT014105
GO:0047484	regulation of response to osmotic stress	2.43037	0.419605	3	GWHGAAYT024731;GWHGAAYT013439;GWHGAAYT024897
GO:1901000	regulation of response to salt stress	0.381234	1	1	GWHGAAYT006697
GO:2001141	regulation of RNA biosynthetic process	2.88044	0.462475	2	GWHGAAYT033974;GWHGAAYT034189
GO:0051252	regulation of RNA metabolic process	4.32065	0.534694	1	GWHGAAYT034538
GO:2000280	regulation of root development	1.17836	0.766273	2	GWHGAAYT049468;GWHGAAYT056655
GO:0010082	regulation of root meristem growth	0.960145	0.83445	2	GWHGAAYT014226;GWHGAAYT025671
GO:0080142	regulation of salicylic acid biosynthetic process	3.70342	0.363961	2	GWHGAAYT046954;GWHGAAYT020716
GO:2000031	regulation of salicylic acid mediated signaling pathway...	0.904323	0.853913	3	GWHGAAYT020716;GWHGAAYT040076;GWHGAAYT057732
GO:0010337	regulation of salicylic acid metabolic process	1.17836	0.741006	3	GWHGAAYT005478;GWHGAAYT009799;GWHGAAYT043730
GO:0010029	regulation of seed germination	1.82992	0.195883	12	GWHGAAYT025809;GWHGAAYT048412;GWHGAAYT046660;GWHGAAYT046506;GWHGAAYT048432;GWHGAAYT023173;GWHGAAYT027860;GWHGAAYT049356;GWHGAAYT018906;GWHGAAYT001166;GWHGAAYT023290;GWHGAAYT000924
GO:0061088	regulation of sequestering of zinc ion	0.925854	0.868632	1	GWHGAAYT010402
GO:1902183	regulation of shoot apical meristem development	3.57571	0.023911	8	GWHGAAYT021078;GWHGAAYT045247;GWHGAAYT059354;GWHGAAYT020520;GWHGAAYT031340;GWHGAAYT048425;GWHGAAYT038684;GWHGAAYT048409
GO:0090333	regulation of stomatal closure	2.88044	0.143526	6	GWHGAAYT009683;GWHGAAYT019103;GWHGAAYT021679;GWHGAAYT031415;GWHGAAYT033689;GWHGAAYT012468
GO:0010119	regulation of stomatal movement	1.51503	0.441362	9	GWHGAAYT016933;GWHGAAYT007283;GWHGAAYT013710;GWHGAAYT019975;GWHGAAYT037823;GWHGAAYT055178;GWHGAAYT046121;GWHGAAYT056810;GWHGAAYT010243
GO:0010112	regulation of systemic acquired resistance	7.97659	7.44e-05	8	GWHGAAYT023233;GWHGAAYT046954;GWHGAAYT017429;GWHGAAYT014151;GWHGAAYT025591;GWHGAAYT052322;GWHGAAYT023143;GWHGAAYT030990
GO:0090709	regulation of timing of plant organ formation...	4.32065	0.328262	2	GWHGAAYT036831;GWHGAAYT009211
GO:0048510	regulation of timing of transition from vegetative...	0.822982	0.903413	4	GWHGAAYT013763;GWHGAAYT025809;GWHGAAYT031711;GWHGAAYT016086
GO:0006357	regulation of transcription by RNA polymerase II...	0.732633	1	13	GWHGAAYT025807;GWHGAAYT021329;GWHGAAYT014341;GWHGAAYT018749;GWHGAAYT055110;GWHGAAYT039250;GWHGAAYT011275;GWHGAAYT057732;GWHGAAYT046938;GWHGAAYT021472;GWHGAAYT022392;GWHGAAYT013317;GWHGAAYT046489
GO:0006355	regulation of transcription, DNA-templated	0.988923	0.796146	168	GWHGAAYT053309;GWHGAAYT009632;GWHGAAYT007620;GWHGAAYT020646;GWHGAAYT037823;GWHGAAYT044247;GWHGAAYT000966;GWHGAAYT039630;GWHGAAYT003265;GWHGAAYT026892;GWHGAAYT054167;GWHGAAYT000935;GWHGAAYT058205;GWHGAAYT034057;GWHGAAYT038275;GWHGAAYT021637;GWHGAAYT025838;GWHGAAYT021400;GWHGAAYT046660;GWHGAAYT018276;GWHGAAYT030553;GWHGAAYT030486;GWHGAAYT032361;GWHGAAYT007070;GWHGAAYT007059;GWHGAAYT025040;GWHGAAYT0…
GO:0006417	regulation of translation	0.563564	1	5	GWHGAAYT035421;GWHGAAYT029839;GWHGAAYT047319;GWHGAAYT007620;GWHGAAYT008766
GO:0010321	regulation of vegetative phase change	4.32065	0.328262	2	GWHGAAYT056056;GWHGAAYT030486
GO:0060627	regulation of vesicle-mediated transport	4.32065	0.534694	1	GWHGAAYT037024
GO:0048838	release of seed from dormancy	12.962	0.328262	1	GWHGAAYT034932
GO:0000712	resolution of meiotic recombination intermediates	0.518478	0.986363	1	GWHGAAYT034123
GO:0009737	response to abscisic acid	1.4734	0.012071	74	GWHGAAYT001446;GWHGAAYT024850;GWHGAAYT052928;GWHGAAYT040839;GWHGAAYT055396;GWHGAAYT014341;GWHGAAYT056810;GWHGAAYT013964;GWHGAAYT050890;GWHGAAYT028203;GWHGAAYT006917;GWHGAAYT021506;GWHGAAYT002780;GWHGAAYT053755;GWHGAAYT058546;GWHGAAYT046121;GWHGAAYT053718;GWHGAAYT049356;GWHGAAYT054129;GWHGAAYT047015;GWHGAAYT057732;GWHGAAYT022661;GWHGAAYT002605;GWHGAAYT055395;GWHGAAYT050857;GWHGAAYT001166;GWHGAAYT0…
GO:0009646	response to absence of light	2.72883	0.023128	12	GWHGAAYT031326;GWHGAAYT009758;GWHGAAYT053413;GWHGAAYT024850;GWHGAAYT030222;GWHGAAYT021067;GWHGAAYT009227;GWHGAAYT052928;GWHGAAYT054129;GWHGAAYT037456;GWHGAAYT021066;GWHGAAYT021065
GO:0010044	response to aluminum ion	0.762468	0.916663	1	GWHGAAYT008453
GO:0009733	response to auxin	0.814549	0.988958	23	GWHGAAYT054571;GWHGAAYT019275;GWHGAAYT005144;GWHGAAYT050950;GWHGAAYT015191;GWHGAAYT020376;GWHGAAYT031001;GWHGAAYT043594;GWHGAAYT018585;GWHGAAYT039250;GWHGAAYT021577;GWHGAAYT056615;GWHGAAYT026661;GWHGAAYT047015;GWHGAAYT057732;GWHGAAYT032011;GWHGAAYT031975;GWHGAAYT028250;GWHGAAYT019603;GWHGAAYT021472;GWHGAAYT020520;GWHGAAYT025726;GWHGAAYT020333
GO:0009617	response to bacterium	1.87607	0.052834	22	GWHGAAYT020716;GWHGAAYT002820;GWHGAAYT056970;GWHGAAYT040076;GWHGAAYT020193;GWHGAAYT041865;GWHGAAYT040459;GWHGAAYT050443;GWHGAAYT056972;GWHGAAYT037988;GWHGAAYT056655;GWHGAAYT041859;GWHGAAYT002209;GWHGAAYT020520;GWHGAAYT007734;GWHGAAYT037991;GWHGAAYT037993;GWHGAAYT046954;GWHGAAYT002821;GWHGAAYT041762;GWHGAAYT052356;GWHGAAYT041756
GO:0080021	response to benzoic acid	6.48098	0.462475	1	GWHGAAYT009799
GO:0009607	response to biotic stimulus	4.41885	1.61e-10	45	GWHGAAYT015594;GWHGAAYT014442;GWHGAAYT014524;GWHGAAYT040540;GWHGAAYT014525;GWHGAAYT013177;GWHGAAYT017450;GWHGAAYT014453;GWHGAAYT036711;GWHGAAYT025920;GWHGAAYT010644;GWHGAAYT025909;GWHGAAYT025916;GWHGAAYT025932;GWHGAAYT017466;GWHGAAYT017448;GWHGAAYT014519;GWHGAAYT025924;GWHGAAYT014522;GWHGAAYT025923;GWHGAAYT014446;GWHGAAYT014443;GWHGAAYT014444;GWHGAAYT014445;GWHGAAYT008386;GWHGAAYT025927;GWHGAAYT0…
GO:0009637	response to blue light	1.7388	0.259487	11	GWHGAAYT054129;GWHGAAYT028250;GWHGAAYT009227;GWHGAAYT023290;GWHGAAYT024850;GWHGAAYT002334;GWHGAAYT040372;GWHGAAYT056615;GWHGAAYT007283;GWHGAAYT023173;GWHGAAYT031842
GO:0009741	response to brassinosteroid	1.47295	0.441929	10	GWHGAAYT012104;GWHGAAYT028438;GWHGAAYT047553;GWHGAAYT052701;GWHGAAYT026008;GWHGAAYT028433;GWHGAAYT028404;GWHGAAYT031411;GWHGAAYT014805;GWHGAAYT052702
GO:0046686	response to cadmium ion	1.73684	0.001708	54	GWHGAAYT054347;GWHGAAYT056351;GWHGAAYT024790;GWHGAAYT014932;GWHGAAYT051569;GWHGAAYT032058;GWHGAAYT023013;GWHGAAYT003352;GWHGAAYT022088;GWHGAAYT017372;GWHGAAYT020253;GWHGAAYT011572;GWHGAAYT051969;GWHGAAYT003351;GWHGAAYT039073;GWHGAAYT033229;GWHGAAYT049219;GWHGAAYT001233;GWHGAAYT051573;GWHGAAYT014152;GWHGAAYT002951;GWHGAAYT010595;GWHGAAYT051601;GWHGAAYT039250;GWHGAAYT051582;GWHGAAYT028172;GWHGAAYT0…
GO:0051592	response to calcium ion	2.88044	0.462475	2	GWHGAAYT011871;GWHGAAYT034787
GO:0010200	response to chitin	2.40271	2.61e-05	38	GWHGAAYT021400;GWHGAAYT007029;GWHGAAYT028370;GWHGAAYT020193;GWHGAAYT050291;GWHGAAYT030349;GWHGAAYT007061;GWHGAAYT001621;GWHGAAYT007213;GWHGAAYT035045;GWHGAAYT039645;GWHGAAYT047109;GWHGAAYT016925;GWHGAAYT001272;GWHGAAYT057504;GWHGAAYT017934;GWHGAAYT010235;GWHGAAYT055801;GWHGAAYT058212;GWHGAAYT019815;GWHGAAYT018155;GWHGAAYT043939;GWHGAAYT005442;GWHGAAYT057732;GWHGAAYT043933;GWHGAAYT042892;GWHGAAYT0…
GO:0009409	response to cold	1.08468	0.625374	40	GWHGAAYT049105;GWHGAAYT011572;GWHGAAYT007213;GWHGAAYT001272;GWHGAAYT020193;GWHGAAYT028205;GWHGAAYT028370;GWHGAAYT045607;GWHGAAYT028208;GWHGAAYT030539;GWHGAAYT009129;GWHGAAYT047341;GWHGAAYT054590;GWHGAAYT037456;GWHGAAYT002223;GWHGAAYT032475;GWHGAAYT022152;GWHGAAYT047948;GWHGAAYT011703;GWHGAAYT035045;GWHGAAYT049115;GWHGAAYT029075;GWHGAAYT021433;GWHGAAYT009758;GWHGAAYT053413;GWHGAAYT036766;GWHGAAYT0…
GO:0046688	response to copper ion	3.70342	0.154318	4	GWHGAAYT049764;GWHGAAYT050536;GWHGAAYT002280;GWHGAAYT002276
GO:0046898	response to cycloheximide	0.617236	0.951195	1	GWHGAAYT020520
GO:0009735	response to cytokinin	1.07519	0.688577	18	GWHGAAYT017845;GWHGAAYT029075;GWHGAAYT009382;GWHGAAYT051468;GWHGAAYT046660;GWHGAAYT048133;GWHGAAYT018906;GWHGAAYT025726;GWHGAAYT048727;GWHGAAYT054590;GWHGAAYT055466;GWHGAAYT014932;GWHGAAYT020042;GWHGAAYT033823;GWHGAAYT043622;GWHGAAYT047015;GWHGAAYT026357;GWHGAAYT019275
GO:0030912	response to deep water	12.962	0.328262	1	GWHGAAYT031788
GO:0034976	response to endoplasmic reticulum stress	0.720109	0.925911	1	GWHGAAYT055471
GO:0009723	response to ethylene	1.76087	0.014361	36	GWHGAAYT025638;GWHGAAYT021472;GWHGAAYT041756;GWHGAAYT041762;GWHGAAYT021084;GWHGAAYT021654;GWHGAAYT030539;GWHGAAYT028433;GWHGAAYT036766;GWHGAAYT041865;GWHGAAYT053413;GWHGAAYT009758;GWHGAAYT051162;GWHGAAYT013596;GWHGAAYT037456;GWHGAAYT009204;GWHGAAYT031346;GWHGAAYT041859;GWHGAAYT025807;GWHGAAYT043932;GWHGAAYT014341;GWHGAAYT056093;GWHGAAYT056655;GWHGAAYT028404;GWHGAAYT057767;GWHGAAYT024850;GWHGAAYT0…
GO:0043207	response to external biotic stimulus	1.85171	0.714032	1	GWHGAAYT001749
GO:0010218	response to far red light	1.3959	0.537839	7	GWHGAAYT040372;GWHGAAYT056615;GWHGAAYT031842;GWHGAAYT024850;GWHGAAYT002334;GWHGAAYT028250;GWHGAAYT054129
GO:0009750	response to fructose	0.462927	1	1	GWHGAAYT018925
GO:0009620	response to fungus	2.67095	9.85e-06	34	GWHGAAYT050443;GWHGAAYT006718;GWHGAAYT045607;GWHGAAYT025971;GWHGAAYT049839;GWHGAAYT009758;GWHGAAYT019375;GWHGAAYT040459;GWHGAAYT053413;GWHGAAYT021654;GWHGAAYT047098;GWHGAAYT040076;GWHGAAYT002820;GWHGAAYT000966;GWHGAAYT014152;GWHGAAYT002821;GWHGAAYT052356;GWHGAAYT031499;GWHGAAYT019356;GWHGAAYT049590;GWHGAAYT020520;GWHGAAYT007734;GWHGAAYT034744;GWHGAAYT016933;GWHGAAYT029407;GWHGAAYT010243;GWHGAAYT0…
GO:0009739	response to gibberellin	1.33323	0.419605	18	GWHGAAYT046660;GWHGAAYT025217;GWHGAAYT044899;GWHGAAYT018906;GWHGAAYT047395;GWHGAAYT056677;GWHGAAYT037320;GWHGAAYT028260;GWHGAAYT053833;GWHGAAYT009656;GWHGAAYT011275;GWHGAAYT047015;GWHGAAYT057732;GWHGAAYT031788;GWHGAAYT019275;GWHGAAYT053718;GWHGAAYT039250;GWHGAAYT030777
GO:0009749	response to glucose	1.40891	0.59743	5	GWHGAAYT040683;GWHGAAYT002605;GWHGAAYT000115;GWHGAAYT013964;GWHGAAYT018925
GO:0009408	response to heat	0.60161	1	11	GWHGAAYT009939;GWHGAAYT052928;GWHGAAYT004923;GWHGAAYT047015;GWHGAAYT019275;GWHGAAYT050978;GWHGAAYT011572;GWHGAAYT035045;GWHGAAYT007213;GWHGAAYT001272;GWHGAAYT005820
GO:0009635	response to herbicide	1.62024	0.640926	2	GWHGAAYT056810;GWHGAAYT002452
GO:0080027	response to herbivore	5.76087	0.053083	4	GWHGAAYT041756;GWHGAAYT041762;GWHGAAYT041865;GWHGAAYT041859
GO:0009644	response to high light intensity	0.474218	1	3	GWHGAAYT054590;GWHGAAYT056810;GWHGAAYT029075
GO:0080052	response to histidine	6.48098	0.462475	1	GWHGAAYT026613
GO:0009725	response to hormone	1.44022	0.766273	1	GWHGAAYT032772
GO:0042542	response to hydrogen peroxide	1.68505	0.238639	13	GWHGAAYT037456;GWHGAAYT032279;GWHGAAYT047119;GWHGAAYT024850;GWHGAAYT030604;GWHGAAYT024790;GWHGAAYT054129;GWHGAAYT050291;GWHGAAYT018585;GWHGAAYT001233;GWHGAAYT053413;GWHGAAYT009758;GWHGAAYT006917
GO:0001666	response to hypoxia	1.21518	0.65892	6	GWHGAAYT028238;GWHGAAYT018827;GWHGAAYT020520;GWHGAAYT059485;GWHGAAYT020376;GWHGAAYT020716
GO:0009625	response to insect	5.55513	0.0097	6	GWHGAAYT020716;GWHGAAYT024850;GWHGAAYT009758;GWHGAAYT037456;GWHGAAYT054129;GWHGAAYT053413
GO:0010039	response to iron ion	2.43037	0.419605	3	GWHGAAYT018246;GWHGAAYT018249;GWHGAAYT002184
GO:0009753	response to jasmonic acid	2.31005	0.000106	36	GWHGAAYT005506;GWHGAAYT021521;GWHGAAYT057272;GWHGAAYT028172;GWHGAAYT039250;GWHGAAYT024850;GWHGAAYT025807;GWHGAAYT041859;GWHGAAYT045954;GWHGAAYT014341;GWHGAAYT014151;GWHGAAYT023233;GWHGAAYT028173;GWHGAAYT028174;GWHGAAYT025591;GWHGAAYT006583;GWHGAAYT055010;GWHGAAYT000966;GWHGAAYT023143;GWHGAAYT057732;GWHGAAYT011275;GWHGAAYT054129;GWHGAAYT012247;GWHGAAYT052322;GWHGAAYT041756;GWHGAAYT041807;GWHGAAYT0…
GO:0080167	response to karrikin	2.70041	5.93e-06	35	GWHGAAYT024864;GWHGAAYT015219;GWHGAAYT018925;GWHGAAYT004210;GWHGAAYT004075;GWHGAAYT030553;GWHGAAYT030594;GWHGAAYT008844;GWHGAAYT001776;GWHGAAYT049715;GWHGAAYT033543;GWHGAAYT007217;GWHGAAYT035470;GWHGAAYT053478;GWHGAAYT033689;GWHGAAYT027377;GWHGAAYT013439;GWHGAAYT005144;GWHGAAYT018864;GWHGAAYT053519;GWHGAAYT032263;GWHGAAYT013376;GWHGAAYT001496;GWHGAAYT050003;GWHGAAYT049011;GWHGAAYT024897;GWHGAAYT0…
GO:0043201	response to leucine	6.48098	0.462475	1	GWHGAAYT026613
GO:0009416	response to light stimulus	1.48846	0.209659	24	GWHGAAYT054129;GWHGAAYT012247;GWHGAAYT055414;GWHGAAYT000966;GWHGAAYT024092;GWHGAAYT024850;GWHGAAYT021373;GWHGAAYT018900;GWHGAAYT045581;GWHGAAYT006824;GWHGAAYT037456;GWHGAAYT044733;GWHGAAYT000859;GWHGAAYT030553;GWHGAAYT053041;GWHGAAYT009758;GWHGAAYT053413;GWHGAAYT043095;GWHGAAYT035045;GWHGAAYT007213;GWHGAAYT001272;GWHGAAYT043677;GWHGAAYT021472;GWHGAAYT030594
GO:0010226	response to lithium ion	4.32065	0.328262	2	GWHGAAYT040239;GWHGAAYT040238
GO:0010244	response to low fluence blue light stimulus...	2.35672	0.528552	2	GWHGAAYT035470;GWHGAAYT035357
GO:0009645	response to low light intensity stimulus	5.18478	0.26279	2	GWHGAAYT029075;GWHGAAYT054590
GO:0010555	response to mannitol	2.16033	0.539139	2	GWHGAAYT049105;GWHGAAYT049115
GO:0009612	response to mechanical stimulus	1.17836	0.807834	1	GWHGAAYT019003
GO:0010038	response to metal ion	2.88044	0.245061	4	GWHGAAYT024850;GWHGAAYT047015;GWHGAAYT054129;GWHGAAYT019275
GO:0002237	response to molecule of bacterial origin	1.99415	0.328262	6	GWHGAAYT057504;GWHGAAYT014971;GWHGAAYT055801;GWHGAAYT026387;GWHGAAYT049200;GWHGAAYT030349
GO:0002238	response to molecule of fungal origin	0.762468	0.916663	2	GWHGAAYT054276;GWHGAAYT039374
GO:0009624	response to nematode	1.2962	0.522558	13	GWHGAAYT011871;GWHGAAYT052928;GWHGAAYT002184;GWHGAAYT039565;GWHGAAYT020520;GWHGAAYT006824;GWHGAAYT007319;GWHGAAYT034787;GWHGAAYT041982;GWHGAAYT013710;GWHGAAYT047013;GWHGAAYT010402;GWHGAAYT003804
GO:0010167	response to nitrate	2.88044	0.245061	4	GWHGAAYT033264;GWHGAAYT027154;GWHGAAYT045871;GWHGAAYT009799
GO:0002239	response to oomycetes	3.24049	0.063224	7	GWHGAAYT002821;GWHGAAYT052356;GWHGAAYT050443;GWHGAAYT040459;GWHGAAYT002209;GWHGAAYT007734;GWHGAAYT002820
GO:0006970	response to osmotic stress	1.22283	0.525352	20	GWHGAAYT032475;GWHGAAYT056093;GWHGAAYT043932;GWHGAAYT052928;GWHGAAYT009129;GWHGAAYT030582;GWHGAAYT055110;GWHGAAYT023530;GWHGAAYT000887;GWHGAAYT037515;GWHGAAYT030539;GWHGAAYT040683;GWHGAAYT023173;GWHGAAYT036766;GWHGAAYT023290;GWHGAAYT000115;GWHGAAYT049085;GWHGAAYT052601;GWHGAAYT002605;GWHGAAYT052611
GO:0051707	response to other organism	1.36442	0.640926	4	GWHGAAYT020716;GWHGAAYT019003;GWHGAAYT041589;GWHGAAYT020435
GO:0006979	response to oxidative stress	1.56683	0.037998	44	GWHGAAYT051075;GWHGAAYT042450;GWHGAAYT016568;GWHGAAYT028164;GWHGAAYT009758;GWHGAAYT053413;GWHGAAYT057645;GWHGAAYT010129;GWHGAAYT039634;GWHGAAYT034355;GWHGAAYT030222;GWHGAAYT047119;GWHGAAYT020520;GWHGAAYT035045;GWHGAAYT030604;GWHGAAYT055935;GWHGAAYT054547;GWHGAAYT054548;GWHGAAYT052601;GWHGAAYT021066;GWHGAAYT058257;GWHGAAYT054094;GWHGAAYT022604;GWHGAAYT042431;GWHGAAYT045831;GWHGAAYT032712;GWHGAAYT0…
GO:0010193	response to ozone	0.316145	1	1	GWHGAAYT050291
GO:1901562	response to paraquat	1.08016	0.83445	1	LI_newGene_267
GO:0009268	response to pH	3.24049	0.59743	1	GWHGAAYT022885
GO:0080053	response to phenylalanine	6.48098	0.462475	1	GWHGAAYT026613
GO:0080184	response to phenylpropanoid	2.59239	0.640926	1	GWHGAAYT024641
GO:0000302	response to reactive oxygen species	1.05812	0.766273	4	GWHGAAYT009758;GWHGAAYT053413;GWHGAAYT023622;GWHGAAYT037456
GO:0010114	response to red light	1.22613	0.640926	7	GWHGAAYT002334;GWHGAAYT022152;GWHGAAYT024850;GWHGAAYT040372;GWHGAAYT031842;GWHGAAYT034932;GWHGAAYT054129
GO:0009639	response to red or far red light...	1.02331	0.791441	3	GWHGAAYT034932;GWHGAAYT056615;GWHGAAYT028250
GO:0009751	response to salicylic acid	2.18172	9.85e-06	51	GWHGAAYT029407;GWHGAAYT039289;GWHGAAYT025638;GWHGAAYT022392;GWHGAAYT057504;GWHGAAYT002209;GWHGAAYT041762;GWHGAAYT042646;GWHGAAYT013317;GWHGAAYT041756;GWHGAAYT026613;GWHGAAYT030349;GWHGAAYT050291;GWHGAAYT021654;GWHGAAYT012323;GWHGAAYT039291;GWHGAAYT040239;GWHGAAYT020716;GWHGAAYT001621;GWHGAAYT026723;GWHGAAYT050443;GWHGAAYT018585;GWHGAAYT009799;GWHGAAYT041865;GWHGAAYT051632;GWHGAAYT039292;GWHGAAYT0…
GO:1902074	response to salt	2.16033	0.385663	4	GWHGAAYT037456;GWHGAAYT020520;GWHGAAYT009758;GWHGAAYT053413
GO:0009651	response to salt stress	1.31017	0.110159	75	GWHGAAYT009683;GWHGAAYT033532;GWHGAAYT001677;GWHGAAYT047098;GWHGAAYT013929;GWHGAAYT026233;GWHGAAYT021472;GWHGAAYT028203;GWHGAAYT028173;GWHGAAYT057732;GWHGAAYT053755;GWHGAAYT058546;GWHGAAYT053718;GWHGAAYT005478;GWHGAAYT031415;GWHGAAYT024850;GWHGAAYT009939;GWHGAAYT028172;GWHGAAYT019936;GWHGAAYT014341;GWHGAAYT037479;GWHGAAYT056248;GWHGAAYT022608;GWHGAAYT050950;GWHGAAYT040837;GWHGAAYT014813;GWHGAAYT0…
GO:0010272	response to silver ion	0.762468	0.916663	1	GWHGAAYT020520
GO:0000304	response to singlet oxygen	2.16033	0.672081	1	GWHGAAYT018827
GO:0006950	response to stress	0.88377	0.868643	6	GWHGAAYT049925;GWHGAAYT006007;GWHGAAYT039374;GWHGAAYT054276;GWHGAAYT031182;GWHGAAYT032273
GO:0009744	response to sucrose	0.925854	0.842983	7	GWHGAAYT000966;GWHGAAYT041260;GWHGAAYT048133;GWHGAAYT032278;GWHGAAYT018925;GWHGAAYT051468;GWHGAAYT041105
GO:0009610	response to symbiotic fungus	2.88044	0.462475	2	GWHGAAYT004498;GWHGAAYT013412
GO:0009636	response to toxic substance	1.07204	0.714032	11	GWHGAAYT044528;GWHGAAYT037394;GWHGAAYT026723;GWHGAAYT019250;GWHGAAYT019274;GWHGAAYT036812;GWHGAAYT011703;GWHGAAYT042646;GWHGAAYT028418;GWHGAAYT039073;GWHGAAYT020435
GO:0010224	response to UV-B	0.960145	0.81505	10	GWHGAAYT021472;GWHGAAYT001272;GWHGAAYT035045;GWHGAAYT019042;GWHGAAYT007213;GWHGAAYT046954;GWHGAAYT013929;GWHGAAYT057279;GWHGAAYT031192;GWHGAAYT044528
GO:0010225	response to UV-C	3.88859	0.212894	3	GWHGAAYT057279;GWHGAAYT020716;GWHGAAYT013929
GO:0009615	response to virus	1.28019	0.59743	8	GWHGAAYT039250;GWHGAAYT007620;GWHGAAYT011572;GWHGAAYT049200;GWHGAAYT035421;GWHGAAYT021654;GWHGAAYT000887;GWHGAAYT049085
GO:0033274	response to vitamin B2	6.48098	0.209659	2	GWHGAAYT054129;GWHGAAYT024850
GO:0009415	response to water	2.16033	0.672081	1	GWHGAAYT032273
GO:0009414	response to water deprivation	1.17362	0.462475	45	GWHGAAYT033689;GWHGAAYT020520;GWHGAAYT016925;GWHGAAYT026233;GWHGAAYT001166;GWHGAAYT022409;GWHGAAYT036766;GWHGAAYT009758;GWHGAAYT053413;GWHGAAYT000924;GWHGAAYT009939;GWHGAAYT031415;GWHGAAYT030582;GWHGAAYT013964;GWHGAAYT056093;GWHGAAYT010233;GWHGAAYT043932;GWHGAAYT045871;GWHGAAYT054094;GWHGAAYT046013;GWHGAAYT028203;GWHGAAYT057732;GWHGAAYT049356;GWHGAAYT040076;GWHGAAYT058546;GWHGAAYT008034;GWHGAAYT0…
GO:0009611	response to wounding	2.88044	1.21e-09	78	GWHGAAYT019356;GWHGAAYT035045;GWHGAAYT020520;GWHGAAYT022661;GWHGAAYT049115;GWHGAAYT059258;GWHGAAYT027917;GWHGAAYT057504;GWHGAAYT024006;GWHGAAYT036766;GWHGAAYT042450;GWHGAAYT006718;GWHGAAYT009758;GWHGAAYT053413;GWHGAAYT030349;GWHGAAYT047098;GWHGAAYT056970;GWHGAAYT019500;GWHGAAYT024850;GWHGAAYT030582;GWHGAAYT026045;GWHGAAYT019672;GWHGAAYT001148;GWHGAAYT035547;GWHGAAYT056093;GWHGAAYT043932;GWHGAAYT0…
GO:0009410	response to xenobiotic stimulus	3.45652	0.174125	4	GWHGAAYT007030;GWHGAAYT007062;GWHGAAYT007034;GWHGAAYT007070
GO:0010043	response to zinc ion	1.1437	0.71315	6	GWHGAAYT030604;GWHGAAYT010402;GWHGAAYT024790;GWHGAAYT047119;GWHGAAYT001233;GWHGAAYT024641
GO:0042147	retrograde transport, endosome to Golgi	1.37893	0.59743	5	GWHGAAYT008848;GWHGAAYT000266;GWHGAAYT036559;GWHGAAYT058333;GWHGAAYT022687
GO:0006890	retrograde vesicle-mediated transport, Golgi to ER	1.88538	0.278414	8	GWHGAAYT046582;GWHGAAYT046586;GWHGAAYT058333;GWHGAAYT022687;GWHGAAYT046587;GWHGAAYT000266;GWHGAAYT036559;GWHGAAYT008848
GO:0048511	rhythmic process	0.540082	1	2	GWHGAAYT005841;GWHGAAYT054674
GO:0009231	riboflavin biosynthetic process	0.810123	0.903413	1	GWHGAAYT058231
GO:0071426	ribonucleoprotein complex export from nucleus	1.17836	0.714032	4	GWHGAAYT009238;GWHGAAYT002267;GWHGAAYT050526;GWHGAAYT043513
GO:0009156	ribonucleoside monophosphate biosynthetic process	3.24049	0.59743	1	GWHGAAYT044691
GO:0000027	ribosomal large subunit assembly	0.700647	0.933477	2	GWHGAAYT018329;GWHGAAYT048727
GO:0042255	ribosome assembly	0.26453	1	1	GWHGAAYT009632
GO:0042254	ribosome biogenesis	0.216033	1	1	GWHGAAYT004524
GO:0006405	RNA export from nucleus	0.997074	0.798214	4	GWHGAAYT050526;GWHGAAYT002267;GWHGAAYT043513;GWHGAAYT009238
GO:0009451	RNA modification	0.138384	1	9	GWHGAAYT047155;GWHGAAYT022049;GWHGAAYT053849;GWHGAAYT013552;GWHGAAYT047154;GWHGAAYT056527;GWHGAAYT043336;GWHGAAYT047653;GWHGAAYT053367
GO:0043631	RNA polyadenylation	2.59239	0.640926	1	GWHGAAYT030803
GO:0006396	RNA processing	0.15072	1	1	GWHGAAYT025374
GO:0010501	RNA secondary structure unwinding	0.374623	1	5	GWHGAAYT006380;GWHGAAYT031377;GWHGAAYT006381;GWHGAAYT006382;GWHGAAYT018656
GO:0008380	RNA splicing	0.263633	1	6	GWHGAAYT019294;GWHGAAYT005849;GWHGAAYT053969;GWHGAAYT009632;GWHGAAYT001770;GWHGAAYT047256
GO:0048829	root cap development	2.99122	0.328262	3	GWHGAAYT003804;GWHGAAYT004877;GWHGAAYT041982
GO:0048364	root development	0.925854	0.868632	22	GWHGAAYT001379;GWHGAAYT047357;GWHGAAYT035774;GWHGAAYT012104;GWHGAAYT028438;GWHGAAYT037456;GWHGAAYT028404;GWHGAAYT044532;GWHGAAYT056615;GWHGAAYT028433;GWHGAAYT047260;GWHGAAYT047356;GWHGAAYT053413;GWHGAAYT039307;GWHGAAYT009758;GWHGAAYT019321;GWHGAAYT019603;GWHGAAYT028250;GWHGAAYT010798;GWHGAAYT045893;GWHGAAYT033689;GWHGAAYT034881
GO:0010053	root epidermal cell differentiation	0.836256	0.88845	2	GWHGAAYT031634;GWHGAAYT037770
GO:0080147	root hair cell development	0.58918	0.961177	1	GWHGAAYT003192
GO:0048765	root hair cell differentiation	0.740684	0.925911	2	GWHGAAYT046489;GWHGAAYT018749
GO:0048767	root hair elongation	1.2962	0.640926	5	GWHGAAYT031415;GWHGAAYT002457;GWHGAAYT005144;GWHGAAYT013130;GWHGAAYT025726
GO:0048766	root hair initiation	1.08016	0.83445	1	GWHGAAYT005144
GO:0010449	root meristem growth	1.62024	0.59743	3	GWHGAAYT015241;GWHGAAYT047299;GWHGAAYT026788
GO:0010015	root morphogenesis	4.32065	0.01492	7	GWHGAAYT046938;GWHGAAYT052928;GWHGAAYT031612;GWHGAAYT013317;GWHGAAYT011521;GWHGAAYT024097;GWHGAAYT021302
GO:0022622	root system development	1.62024	0.640926	2	GWHGAAYT011814;GWHGAAYT039435
GO:0006364	rRNA processing	0.506327	1	5	GWHGAAYT006382;GWHGAAYT018656;GWHGAAYT008710;GWHGAAYT006380;GWHGAAYT006381
GO:0006557	S-adenosylmethioninamine biosynthetic process	2.16033	0.672081	1	GWHGAAYT054091
GO:0006556	S-adenosylmethionine biosynthetic process	1.17836	0.807834	1	GWHGAAYT014295
GO:0009697	salicylic acid biosynthetic process	4.32065	0.328262	2	GWHGAAYT046633;GWHGAAYT009799
GO:0046244	salicylic acid catabolic process	5.11656	5.93e-06	15	GWHGAAYT040459;GWHGAAYT002824;GWHGAAYT040887;GWHGAAYT046021;GWHGAAYT000952;GWHGAAYT002209;GWHGAAYT040891;GWHGAAYT035537;GWHGAAYT007734;GWHGAAYT002820;GWHGAAYT035536;GWHGAAYT035533;GWHGAAYT052356;GWHGAAYT050443;GWHGAAYT002821
GO:0009863	salicylic acid mediated signaling pathway	1.23447	0.687989	4	GWHGAAYT043867;GWHGAAYT024329;GWHGAAYT047975;GWHGAAYT049839
GO:0009696	salicylic acid metabolic process	1.85171	0.714032	1	GWHGAAYT031094
GO:0031146	SCF-dependent proteasomal ubiquitin-dependent protein catabolic process	0.627192	0.986363	3	GWHGAAYT042952;GWHGAAYT024045;GWHGAAYT051040
GO:0044550	secondary metabolite biosynthetic process	3.84058	7.11e-07	24	GWHGAAYT019723;GWHGAAYT019794;GWHGAAYT047260;GWHGAAYT019718;GWHGAAYT019722;GWHGAAYT019719;GWHGAAYT049898;GWHGAAYT042495;GWHGAAYT033469;GWHGAAYT014076;GWHGAAYT004266;GWHGAAYT042500;GWHGAAYT018614;GWHGAAYT019712;GWHGAAYT042501;GWHGAAYT019790;GWHGAAYT049077;GWHGAAYT013535;GWHGAAYT019715;GWHGAAYT013932;GWHGAAYT001965;GWHGAAYT018619;GWHGAAYT001962;GWHGAAYT024973
GO:0010223	secondary shoot formation	1.3959	0.537839	7	GWHGAAYT009752;GWHGAAYT036831;GWHGAAYT018279;GWHGAAYT030597;GWHGAAYT001723;GWHGAAYT009211;GWHGAAYT049942
GO:0010214	seed coat development	1.96393	0.380434	5	GWHGAAYT025888;GWHGAAYT005342;GWHGAAYT017845;GWHGAAYT014418;GWHGAAYT022265
GO:0048316	seed development	1.71196	0.209659	14	GWHGAAYT005342;GWHGAAYT002184;GWHGAAYT051468;GWHGAAYT039047;GWHGAAYT034184;GWHGAAYT049077;GWHGAAYT018246;GWHGAAYT003153;GWHGAAYT042952;GWHGAAYT018249;GWHGAAYT001858;GWHGAAYT033979;GWHGAAYT059039;GWHGAAYT048133
GO:0010162	seed dormancy process	0.682209	0.933477	1	GWHGAAYT051451
GO:0009845	seed germination	0.974584	0.80262	10	GWHGAAYT000859;GWHGAAYT019680;GWHGAAYT049287;GWHGAAYT057766;GWHGAAYT027860;GWHGAAYT021873;GWHGAAYT037613;GWHGAAYT037614;GWHGAAYT051451;GWHGAAYT034482
GO:0080112	seed growth	12.962	0.328262	1	GWHGAAYT001858
GO:0010431	seed maturation	0.978261	0.807834	4	GWHGAAYT028205;GWHGAAYT028203;GWHGAAYT053755;GWHGAAYT028208
GO:0048317	seed morphogenesis	0.997074	0.853913	1	GWHGAAYT019764
GO:0090378	seed trichome elongation	0.720109	0.925911	1	GWHGAAYT030777
GO:0090351	seedling development	0.836256	0.88845	2	GWHGAAYT054347;GWHGAAYT039964
GO:0001887	selenium compound metabolic process	3.88859	0.212894	3	GWHGAAYT026357;GWHGAAYT014932;GWHGAAYT053868
GO:0019953	sexual reproduction	2.99122	0.328262	3	GWHGAAYT056105;GWHGAAYT030589;GWHGAAYT030548
GO:0009641	shade avoidance	2.35672	0.328431	4	GWHGAAYT024612;GWHGAAYT054751;GWHGAAYT038705;GWHGAAYT013158
GO:0019632	shikimate metabolic process	5.18478	0.068158	4	GWHGAAYT040031;GWHGAAYT000148;GWHGAAYT058496;GWHGAAYT000106
GO:0090470	shoot organ boundary specification	12.962	0.076186	2	GWHGAAYT051015;GWHGAAYT020017
GO:0048367	shoot system development	0.518478	1	4	GWHGAAYT047356;GWHGAAYT047357;GWHGAAYT019321;GWHGAAYT010798
GO:0010016	shoot system morphogenesis	1.62024	0.640926	2	GWHGAAYT057337;GWHGAAYT034697
GO:0097503	sialylation	5.55513	0.128412	3	GWHGAAYT035570;GWHGAAYT007765;GWHGAAYT007762
GO:0006465	signal peptide processing	0.925854	0.868632	1	GWHGAAYT019089
GO:0007165	signal transduction	0.632291	1	28	GWHGAAYT024270;GWHGAAYT007837;GWHGAAYT042283;GWHGAAYT025454;GWHGAAYT053604;GWHGAAYT031854;GWHGAAYT044733;GWHGAAYT004076;GWHGAAYT030795;GWHGAAYT048184;GWHGAAYT021168;GWHGAAYT012325;GWHGAAYT021200;GWHGAAYT001705;GWHGAAYT021166;GWHGAAYT019936;GWHGAAYT028373;GWHGAAYT056272;GWHGAAYT048172;GWHGAAYT024272;GWHGAAYT047389;GWHGAAYT007161;GWHGAAYT031999;GWHGAAYT047517;GWHGAAYT055705;GWHGAAYT048174;GWHGAAYT0…
GO:0007338	single fertilization	1.40891	0.59743	5	GWHGAAYT028438;GWHGAAYT028404;GWHGAAYT011616;GWHGAAYT012104;GWHGAAYT028433
GO:0019354	siroheme biosynthetic process	5.18478	0.26279	2	GWHGAAYT047234;GWHGAAYT047232
GO:0007062	sister chromatid cohesion	0.997074	0.822108	2	GWHGAAYT049815;GWHGAAYT030086
GO:0000819	sister chromatid segregation	1.62024	0.741006	1	GWHGAAYT034123
GO:0009647	skotomorphogenesis	1.44022	0.688577	2	GWHGAAYT042302;GWHGAAYT029022
GO:0007264	small GTPase mediated signal transduction	0.8487	0.917373	11	GWHGAAYT037825;GWHGAAYT058333;GWHGAAYT036559;GWHGAAYT022687;GWHGAAYT037024;GWHGAAYT056863;GWHGAAYT055270;GWHGAAYT008848;GWHGAAYT031525;GWHGAAYT000266;GWHGAAYT046524
GO:0055078	sodium ion homeostasis	3.24049	0.419605	2	GWHGAAYT024097;GWHGAAYT011521
GO:0098719	sodium ion import across plasma membrane	2.99122	0.328262	3	GWHGAAYT026068;GWHGAAYT012468;GWHGAAYT009683
GO:0006814	sodium ion transport	0.418128	1	1	GWHGAAYT006824
GO:0010262	somatic embryogenesis	2.81782	0.189258	5	GWHGAAYT037991;GWHGAAYT037988;GWHGAAYT056970;GWHGAAYT056972;GWHGAAYT037993
GO:0010094	specification of carpel identity	3.24049	0.59743	1	GWHGAAYT001858
GO:0010093	specification of floral organ identity	2.77756	0.154318	6	GWHGAAYT001858;GWHGAAYT059354;GWHGAAYT045247;GWHGAAYT059039;GWHGAAYT039047;GWHGAAYT038684
GO:0048833	specification of floral organ number	4.32065	0.186731	3	GWHGAAYT001858;GWHGAAYT019563;GWHGAAYT042247
GO:0090706	specification of plant organ position	12.962	0.010951	3	GWHGAAYT059354;GWHGAAYT045247;GWHGAAYT038684
GO:0009799	specification of symmetry	6.48098	0.462475	1	GWHGAAYT012934
GO:0008295	spermidine biosynthetic process	1.72826	0.635316	2	GWHGAAYT046514;GWHGAAYT054091
GO:0006597	spermine biosynthetic process	1.62024	0.741006	1	GWHGAAYT054091
GO:0046208	spermine catabolic process	8.64131	0.154318	2	GWHGAAYT033988;GWHGAAYT034166
GO:0046520	sphingoid biosynthetic process	1.62024	0.741006	1	GWHGAAYT031361
GO:0030148	sphingolipid biosynthetic process	3.04987	0.212894	4	GWHGAAYT000747;GWHGAAYT048672;GWHGAAYT011777;GWHGAAYT048675
GO:0006665	sphingolipid metabolic process	0.762468	0.916663	1	GWHGAAYT001446
GO:0080110	sporopollenin biosynthetic process	1.69069	0.577825	3	GWHGAAYT033979;GWHGAAYT013350;GWHGAAYT034184
GO:0048443	stamen development	0.664716	0.951195	2	GWHGAAYT028250;GWHGAAYT056615
GO:0048455	stamen formation	2.59239	0.640926	1	GWHGAAYT001858
GO:0019252	starch biosynthetic process	0.360054	1	2	GWHGAAYT057362;GWHGAAYT029059
GO:0010479	stele development	6.48098	0.209659	2	GWHGAAYT035774;GWHGAAYT039307
GO:0019827	stem cell population maintenance	3.53508	0.252332	3	GWHGAAYT044257;GWHGAAYT047299;GWHGAAYT005892
GO:0010222	stem vascular tissue pattern formation	4.62927	0.051422	5	GWHGAAYT022608;GWHGAAYT022661;GWHGAAYT002780;GWHGAAYT040839;GWHGAAYT040837
GO:0008202	steroid metabolic process	1.85171	0.714032	1	GWHGAAYT020138
GO:0016126	sterol biosynthetic process	2.48208	0.100306	9	GWHGAAYT030532;GWHGAAYT030576;GWHGAAYT045358;GWHGAAYT033539;GWHGAAYT038310;GWHGAAYT012384;GWHGAAYT050639;GWHGAAYT047727;LI_newGene_65
GO:0016127	sterol catabolic process	2.59239	0.640926	1	GWHGAAYT005948
GO:0034434	sterol esterification	2.59239	0.640926	1	GWHGAAYT005948
GO:0016125	sterol metabolic process	2.08317	0.185022	9	GWHGAAYT012384;GWHGAAYT002805;GWHGAAYT033275;GWHGAAYT050963;GWHGAAYT054550;GWHGAAYT028998;GWHGAAYT003242;GWHGAAYT029022;GWHGAAYT034932
GO:0048480	stigma development	1.85171	0.714032	1	GWHGAAYT027917
GO:0090332	stomatal closure	0.518478	0.986363	1	GWHGAAYT011572
GO:0010374	stomatal complex development	0.602882	0.979171	2	GWHGAAYT058276;GWHGAAYT050290
GO:0010103	stomatal complex morphogenesis	1.03696	0.807396	2	GWHGAAYT050032;GWHGAAYT051259
GO:0010118	stomatal movement	0.777718	0.916663	3	GWHGAAYT050978;GWHGAAYT045871;GWHGAAYT004923
GO:1901601	strigolactone biosynthetic process	1.62024	0.59743	3	GWHGAAYT009752;GWHGAAYT018279;GWHGAAYT030597
GO:0071422	succinate transmembrane transport	6.48098	0.209659	2	GWHGAAYT058190;GWHGAAYT000287
GO:0080149	sucrose induced translational repression	6.48098	0.092599	3	GWHGAAYT032278;GWHGAAYT041105;GWHGAAYT041260
GO:0005985	sucrose metabolic process	0.893928	0.863953	2	GWHGAAYT002732;GWHGAAYT031880
GO:0010182	sugar mediated signaling pathway	0.316145	1	2	GWHGAAYT047975;GWHGAAYT013964
GO:0000103	sulfate assimilation	3.24049	0.147742	5	GWHGAAYT009913;GWHGAAYT044219;GWHGAAYT026357;GWHGAAYT005858;GWHGAAYT014932
GO:0019419	sulfate reduction	6.48098	0.209659	2	GWHGAAYT044219;GWHGAAYT005858
GO:0008272	sulfate transport	2.28741	0.441929	3	GWHGAAYT058190;GWHGAAYT009498;GWHGAAYT000287
GO:0006790	sulfur compound metabolic process	0.540082	0.979171	1	GWHGAAYT009048
GO:0044403	symbiont process	8.64131	0.154318	2	GWHGAAYT004498;GWHGAAYT013412
GO:0006949	syncytium formation	3.24049	0.063224	7	GWHGAAYT007057;GWHGAAYT030548;GWHGAAYT030589;GWHGAAYT056105;GWHGAAYT006518;GWHGAAYT007106;GWHGAAYT004075
GO:0009627	systemic acquired resistance	2.96273	0.002113	16	GWHGAAYT029407;GWHGAAYT023758;GWHGAAYT020716;GWHGAAYT037803;GWHGAAYT046889;GWHGAAYT055011;GWHGAAYT043368;GWHGAAYT055393;GWHGAAYT055396;GWHGAAYT055395;GWHGAAYT023766;GWHGAAYT018827;GWHGAAYT042408;GWHGAAYT047560;GWHGAAYT009799;GWHGAAYT033818
GO:0009862	systemic acquired resistance, salicylic acid mediated signaling...	2.6404	0.042668	11	GWHGAAYT020716;GWHGAAYT037803;GWHGAAYT001621;GWHGAAYT059028;GWHGAAYT059008;GWHGAAYT059027;GWHGAAYT059023;GWHGAAYT042408;GWHGAAYT022040;GWHGAAYT045607;GWHGAAYT053047
GO:0016233	telomere capping	3.24049	0.59743	1	GWHGAAYT037197
GO:0000723	telomere maintenance	0.864131	0.88845	1	GWHGAAYT047299
GO:0007004	telomere maintenance via telomerase	1.2962	0.787849	1	GWHGAAYT047299
GO:0046246	terpene biosynthetic process	6.48098	0.209659	2	GWHGAAYT042495;GWHGAAYT004266
GO:0016114	terpenoid biosynthetic process	0.747805	0.929447	3	GWHGAAYT042495;GWHGAAYT004266;GWHGAAYT005701
GO:0006729	tetrahydrobiopterin biosynthetic process	6.48098	0.462475	1	GWHGAAYT004262
GO:0046654	tetrahydrofolate biosynthetic process	1.52494	0.672081	2	GWHGAAYT044658;GWHGAAYT004262
GO:0046653	tetrahydrofolate metabolic process	3.24049	0.419605	2	GWHGAAYT051864;GWHGAAYT051867
GO:0080003	thalianol metabolic process	12.962	0.328262	1	GWHGAAYT047260
GO:0015709	thiosulfate transport	6.48098	0.209659	2	GWHGAAYT000287;GWHGAAYT058190
GO:0009088	threonine biosynthetic process	1.17836	0.766273	2	GWHGAAYT053363;GWHGAAYT027844
GO:0006567	threonine catabolic process	12.962	0.328262	1	GWHGAAYT012780
GO:0010027	thylakoid membrane organization	0.270041	1	1	GWHGAAYT006186
GO:0009407	toxin catabolic process	0.720109	0.962052	5	GWHGAAYT026723;GWHGAAYT019250;GWHGAAYT037394;GWHGAAYT019274;GWHGAAYT042646
GO:0006366	transcription by RNA polymerase II	0.471344	1	4	GWHGAAYT040128;GWHGAAYT034057;GWHGAAYT003537;GWHGAAYT037823
GO:0006368	transcription elongation from RNA polymerase II promoter...	0.288044	1	1	GWHGAAYT017646
GO:0006351	transcription, DNA-templated	0.713363	1	188	GWHGAAYT007061;GWHGAAYT045412;GWHGAAYT000887;GWHGAAYT059086;GWHGAAYT037599;GWHGAAYT016086;GWHGAAYT050291;GWHGAAYT050973;GWHGAAYT042828;GWHGAAYT027554;GWHGAAYT020061;GWHGAAYT005871;GWHGAAYT001272;GWHGAAYT004234;GWHGAAYT021236;GWHGAAYT050630;GWHGAAYT008719;GWHGAAYT049159;GWHGAAYT043801;GWHGAAYT057272;GWHGAAYT018749;GWHGAAYT004877;GWHGAAYT001561;GWHGAAYT021472;GWHGAAYT050857;GWHGAAYT009211;GWHGAAYT0…
GO:0006412	translation	0.25566	1	10	GWHGAAYT053656;GWHGAAYT028597;GWHGAAYT031756;GWHGAAYT014247;GWHGAAYT008549;GWHGAAYT018329;GWHGAAYT009382;GWHGAAYT048727;GWHGAAYT047319;GWHGAAYT030816
GO:0006413	translational initiation	0.381234	1	1	GWHGAAYT029839
GO:0006415	translational termination	1.94429	0.513651	3	GWHGAAYT025687;GWHGAAYT014238;GWHGAAYT025686
GO:0055085	transmembrane transport	1.48744	0.336939	14	GWHGAAYT044404;GWHGAAYT018249;GWHGAAYT009804;GWHGAAYT018246;GWHGAAYT002078;GWHGAAYT043776;GWHGAAYT054405;GWHGAAYT003680;GWHGAAYT045704;GWHGAAYT005357;GWHGAAYT038300;GWHGAAYT002184;GWHGAAYT045361;GWHGAAYT056605
GO:0010500	transmitting tissue development	1.2962	0.787849	1	GWHGAAYT032602
GO:0010148	transpiration	3.53508	0.252332	3	GWHGAAYT010243;GWHGAAYT051259;GWHGAAYT016933
GO:0006810	transport	1.12713	0.59743	24	GWHGAAYT030818;GWHGAAYT041986;GWHGAAYT007686;GWHGAAYT031362;GWHGAAYT012247;GWHGAAYT035978;GWHGAAYT052049;GWHGAAYT053705;GWHGAAYT040626;GWHGAAYT044599;GWHGAAYT049239;GWHGAAYT042753;GWHGAAYT030847;GWHGAAYT052928;GWHGAAYT028149;GWHGAAYT007685;GWHGAAYT004447;GWHGAAYT013791;GWHGAAYT041988;GWHGAAYT036531;GWHGAAYT025814;GWHGAAYT035498;GWHGAAYT033732;GWHGAAYT035495
GO:0032197	transposition, RNA-mediated	6.48098	0.462475	1	GWHGAAYT021940
GO:0019346	transsulfuration	2.59239	0.640926	1	GWHGAAYT045931
GO:0005992	trehalose biosynthetic process	2.10194	0.286883	6	GWHGAAYT052601;GWHGAAYT044815;GWHGAAYT013802;GWHGAAYT005023;GWHGAAYT046517;GWHGAAYT013803
GO:0005993	trehalose catabolic process	8.64131	0.154318	2	GWHGAAYT045884;GWHGAAYT045883
GO:0070413	trehalose metabolism in response to stress	2.35672	0.328431	4	GWHGAAYT013802;GWHGAAYT046517;GWHGAAYT013803;GWHGAAYT044815
GO:0006099	tricarboxylic acid cycle	0.836256	0.903413	6	GWHGAAYT036987;GWHGAAYT037479;GWHGAAYT053643;GWHGAAYT003998;GWHGAAYT036908;GWHGAAYT054347
GO:0010054	trichoblast differentiation	0.762468	0.916663	1	GWHGAAYT010583
GO:0010091	trichome branching	0.864131	0.878094	4	GWHGAAYT021573;GWHGAAYT047145;GWHGAAYT019426;GWHGAAYT050254
GO:0010026	trichome differentiation	0.740684	0.925911	2	GWHGAAYT013763;GWHGAAYT005342
GO:0010090	trichome morphogenesis	0.670446	0.963282	3	GWHGAAYT011824;GWHGAAYT043103;GWHGAAYT039442
GO:0048629	trichome patterning	6.48098	0.462475	1	GWHGAAYT021573
GO:0042939	tripeptide transport	1.2962	0.787849	1	GWHGAAYT026613
GO:0002100	tRNA wobble adenosine to inosine editing	6.48098	0.462475	1	GWHGAAYT024888
GO:0000162	tryptophan biosynthetic process	1.44022	0.640926	3	GWHGAAYT019639;GWHGAAYT025027;GWHGAAYT050755
GO:0006571	tyrosine biosynthetic process	4.86074	0.154318	3	GWHGAAYT035357;GWHGAAYT031269;GWHGAAYT035470
GO:0006572	tyrosine catabolic process	1.44022	0.766273	1	GWHGAAYT030474
GO:0006744	ubiquinone biosynthetic process	0.682209	0.933477	1	GWHGAAYT007204
GO:0042787	ubiquitin-dependent protein catabolic process	0.521458	1	7	GWHGAAYT043368;GWHGAAYT039082;GWHGAAYT049535;GWHGAAYT020679;GWHGAAYT017583;GWHGAAYT018897;GWHGAAYT018585
GO:0006511	ubiquitin-dependent protein catabolic process	0.462927	1	8	GWHGAAYT002084;GWHGAAYT001396;GWHGAAYT031346;GWHGAAYT014303;GWHGAAYT014306;GWHGAAYT042966;GWHGAAYT037606;GWHGAAYT021084
GO:0033320	UDP-D-xylose biosynthetic process	1.08016	0.83445	1	GWHGAAYT009769
GO:0072334	UDP-galactose transmembrane transport	2.59239	0.640926	1	GWHGAAYT025126
GO:0044206	UMP salvage	0.864131	0.88845	1	GWHGAAYT006392
GO:0009826	unidimensional cell growth	0.707016	1	9	GWHGAAYT024329;GWHGAAYT019639;GWHGAAYT005101;GWHGAAYT020280;GWHGAAYT051632;GWHGAAYT054962;GWHGAAYT050755;GWHGAAYT044183;GWHGAAYT018868
GO:0006636	unsaturated fatty acid biosynthetic process	1.47295	0.557915	5	GWHGAAYT049720;GWHGAAYT036044;GWHGAAYT031857;GWHGAAYT011890;GWHGAAYT036072
GO:0010136	ureide catabolic process	3.24049	0.419605	2	GWHGAAYT043936;GWHGAAYT043942
GO:0006218	uridine catabolic process	8.64131	0.154318	2	GWHGAAYT010041;GWHGAAYT026092
GO:0006228	UTP biosynthetic process	1.62024	0.741006	1	GWHGAAYT045831
GO:0009650	UV protection	3.24049	0.419605	2	GWHGAAYT030827;GWHGAAYT030829
GO:0007034	vacuolar transport	0.518478	0.986363	1	GWHGAAYT005039
GO:0009099	valine biosynthetic process	0.682209	0.933477	1	GWHGAAYT002452
GO:0006574	valine catabolic process	1.2962	0.787849	1	GWHGAAYT047948
GO:0001944	vasculature development	2.50877	0.192229	6	GWHGAAYT042766;GWHGAAYT051259;GWHGAAYT001723;GWHGAAYT042697;GWHGAAYT049942;GWHGAAYT045012
GO:0010050	vegetative phase change	2.46895	0.328262	4	GWHGAAYT007395;GWHGAAYT025040;GWHGAAYT007396;GWHGAAYT035208
GO:0010228	vegetative to reproductive phase transition of meristem...	0.720109	1	11	GWHGAAYT057361;GWHGAAYT020017;GWHGAAYT030594;GWHGAAYT042302;GWHGAAYT024641;GWHGAAYT013239;GWHGAAYT042661;GWHGAAYT045499;GWHGAAYT053969;GWHGAAYT030553;GWHGAAYT051015
GO:0042761	very long-chain fatty acid biosynthetic process	1.32943	0.640926	4	GWHGAAYT053115;GWHGAAYT012681;GWHGAAYT050943;GWHGAAYT013963
GO:0048278	vesicle docking	0.747805	0.929447	3	GWHGAAYT016933;GWHGAAYT010243;GWHGAAYT009874
GO:0006906	vesicle fusion	0.457481	1	3	GWHGAAYT009874;GWHGAAYT010243;GWHGAAYT016933
GO:0047496	vesicle transport along microtubule	6.48098	0.462475	1	GWHGAAYT015165
GO:0016192	vesicle-mediated transport	0.334071	1	5	GWHGAAYT010243;GWHGAAYT019003;GWHGAAYT033229;GWHGAAYT001546;GWHGAAYT016933
GO:0060145	viral gene silencing in virus induced gene...	2.43037	0.419605	3	GWHGAAYT035421;GWHGAAYT007620;GWHGAAYT025040
GO:0016032	viral process	1.12171	0.688577	9	GWHGAAYT025579;GWHGAAYT049200;GWHGAAYT030847;GWHGAAYT024950;GWHGAAYT000966;GWHGAAYT026788;GWHGAAYT014136;GWHGAAYT015241;GWHGAAYT027868
GO:0042819	vitamin B6 biosynthetic process	3.24049	0.280143	3	GWHGAAYT011875;GWHGAAYT029995;GWHGAAYT035186
GO:0030104	water homeostasis	4.32065	0.534694	1	GWHGAAYT039196
GO:0006833	water transport	2.16033	0.385663	4	GWHGAAYT036992;GWHGAAYT009290;GWHGAAYT017896;GWHGAAYT058916
GO:0010025	wax biosynthetic process	0.411491	1	2	GWHGAAYT012681;GWHGAAYT036284
GO:0045492	xylan biosynthetic process	0.316145	1	1	GWHGAAYT025533
GO:0010051	xylem and phloem pattern formation	2.93478	0.012917	12	GWHGAAYT019603;GWHGAAYT013078;GWHGAAYT050639;GWHGAAYT010798;GWHGAAYT057132;GWHGAAYT035241;GWHGAAYT026308;GWHGAAYT030788;GWHGAAYT032476;GWHGAAYT019321;GWHGAAYT021433;GWHGAAYT020138
GO:0010089	xylem development	2.30435	0.154318	8	GWHGAAYT027868;GWHGAAYT035241;GWHGAAYT055935;GWHGAAYT049942;GWHGAAYT014136;GWHGAAYT057645;GWHGAAYT025579;GWHGAAYT001723
GO:0009969	xyloglucan biosynthetic process	1.44022	0.766273	1	GWHGAAYT024329
GO:0010411	xyloglucan metabolic process	2.16033	0.124615	11	GWHGAAYT032837;GWHGAAYT027288;GWHGAAYT027289;GWHGAAYT054758;GWHGAAYT028720;GWHGAAYT022409;GWHGAAYT054293;GWHGAAYT027504;GWHGAAYT057072;GWHGAAYT054762;GWHGAAYT028154
GO:0055069	zinc ion homeostasis	4.32065	0.328262	2	GWHGAAYT027062;GWHGAAYT013610
GO:0006829	zinc ion transport	1.03696	0.807396	2	GWHGAAYT036274;GWHGAAYT036275
GO:0010070	zygote asymmetric cell division	2.59239	0.478062	2	GWHGAAYT010444;GWHGAAYT025505
GO:0010069	zygote asymmetric cytokinesis in embryo sac	2.04663	0.478062	3	GWHGAAYT032029;GWHGAAYT010444;GWHGAAYT025505
