# Supplementary material for: Transcription Factors Are Involved in Wizened Bud Occurrence During the Growing Season in the Pyrus pyrifolia Cultivar ‘Sucui 1’
Source: Epigenomes. 2024 Oct 25;8(4):40. doi: 10.3390/epigenomes8040040 (PMC11587157; doi:10.3390/epigenomes8040040)
Supplement: Supplementary file 1 [file epigenomes-08-00040-s001.zip › Supplementary Table S3 A list of abbreviations (re).xls]

## Sheet: Sheet1
Table S3. A list of abbreviations
Transcription factor family	Full title
Altin-like	Altin-like family
AP2/ERF	APETALA2/Ethylene-responsive factor
AP2/ERF-AP2	APETALA2/Ethylene-responsive factor-APETALA2
AP2/ERF-ERF	APETALA2/Ethylene-responsive factor-Ethylene-responsive factor
AP2/ERF-RAV	APETALA2/Ethylene-responsive factor-Related to ABI3/VP1
ARID	AT-rich interaction domain
AUX/IAA	Auxin/Indoleacetic acids proteins
B3	B3 superfamily
B3-ARF	B3 superfamily-Auxin-response factor
BBR-BPC	Barley B recombinant/Basic pentacysteine
BES1	BRI1 EMS suppressor1
bHLH	Basic helix-loop-helix family
BSD	Basal transcription factor2H subunit1/Synapse-associated protein of 47 KDA/ Delocalization of SWI6 2
bZIP	Basic leucine zipper protein
C2C2	Cys2Cys2-type zinc finger protein
C2C2-CO-like	Cys2Cys2-type zinc finger protein-CONSTANS-LIKE 2
C2C2-Dof	Cys2Cys2-type zinc finger protein-DNA binding with one finger
C2C2-GATA	Cys2Cys2-type zinc finger protein-GATA family
C2C2-LSD	Cys2Cys2-type zinc finger protein-lesion simulating disease
C2C2-YABBY	Cys2Cys2-type zinc finger protein-axial regulator YABBY family
C2H2	Cys2His2-type zinc finger protein
C3H	Cys3His-type zinc finger protein
CAMTA	Calmodulin-binding transcription activator
CPP	Cysteine-rich polycomb-like protein
CSD	Copper/zinc superoxide dismutase
DBB	Double B-box
DBP	D-box binding PAR
E2F-DP	E2 factor-DPDP1-polypeptide
EIL	Ethylene-insensitive like
FAR1	Far-red impaired response 1
GARP	Golden2, Arabidopsis response regulator B and Psr1 superfamily
GARP-ARR-B	Golden2, Arabidopsis response regulator B and Psr1 superfamily-Arabidopsis response regulator B
GARP-G2-like	Golden2, Arabidopsis response regulator B and Psr1 superfamily-Golden2 like
GeBP	Glabrous enhancer binding protein
GNAT	GCN5 related N-acetyltransferases
GRAS	Gibberellin-insensitive, repressor of ga1-3 and scarecrow
GRF	Growth-regulating factor
HB	Homeobox family
HB-BELL	Homeobox family-BEL like
HB-HD-ZIP	Homeobox family-homeodomain leucine zipper
HB-KNOX	Homeobox family-KNOTTED1-like homeobox
HB-other	Homeobox family-other
HB-PHD	Homeobox family-plant homeodomain
HB-WOX	Homeobox family-wuschel-related homeobox
HMG	High mobility group
HRT	Hairy-related transcription factor
HSF	Heat stress transcription factor
IWS1	Interacts with SUPT6H, CTD assembly factor 1
Jumonji	Jumonji domain-containing protein
LFY	Leafy
LIM	LIN-11, ISl-1 and MEC-3
LOB	Lateral organ boundaries domain
MADS	Minichromosome maintenancel, agamous, deficiens and serum response factor
MADS-M type	Minichromosome maintenancel, agamous, deficiens and serum response factor-M type
MADS-MIKC	Minichromosome maintenancel, agamous, deficiens and serum response factor-MADS-box, Intervening, Keratin-like and C-terminal
mTERF	Mitochondrial transcription termination factor
MYB	v-myb avian myeloblastosis viral
MYB-related	v-myb avian myeloblastosis viral -related
NAC	No apical meristem, Arabidopsistranscription activation factor and cup-shaped cotyledon
NF-X1	Nuclear factor X-box binding 1
NF-Y	Nuclear factor Y
NF-YA	Nuclear factor Y-box A
NF-YB	Nuclear factor Y-box B
NF-YC	Nuclear factor Y-box C
NOZZLE	NOZZLE family
OFP	Ovate family protein
PHD	Plant homeodomain
PLATZ	Plant AT-rich sequence and zinc-binding
RWP-RK	RWP-RK domain protein
S1Fa-like	DNA-binding protein S1FA-like
SAP	Stress associated protein
SBP	Squamosa promoter binding protein
SET	Su(var)3-9, enhancer of zeste and trithorax family
SNF2	Sucrose nonfermenting 2
SRS	Short internodes (SHI)-related sequence
STAT	Signal transducers and activators of transcription
SWI/SNF	Switching/suctose non-fermenting
SWI/SNF-BAF60b	Switching/suctose non-fermenting-brahma associate protein 60
TAZ	Transcriptional co-activator with PDZ binding motif
TCP	Cincinnata (CIN)-like teosintebranched1/cycloidea/ PCF
Tify	Amino acid pattern of TIF[F/Y]XG
TRAF	Tumor necrosis factor receptor associated factor
Trihelix	Trihelix domian protein
TUB	Tubulin
ULT	ULTRAPETALA
VOZ	Vascular plant one-zinc finger
Whirly	Whirly family
WRKY	WRKY family
Zf-HD	Zinc finger-homeodomain
